# Supplementary material for: Phosphorylation-driven epichaperome assembly is a regulator of cellular adaptability and proliferation
Source: Nat Commun. 2024 Oct 16;15:8912. doi: 10.1038/s41467-024-53178-5 (PMC11484706; doi:10.1038/s41467-024-53178-5)
Supplement: Supplementary file 7 — Supplementary Data 5 [file 41467_2024_53178_MOESM7_ESM.xlsx]

## Sheet: ATP
Residue#	WT	EE	AA			Residue#	WT	EE	AA		Residue#	WT	EE	AA					WT	EE	AA								Residue#	WT	EE	AA		Residue#	WT	EE	AA		Residue#	WT	EE	AA		Residue#	WT	EE	AA
0	3.795	4.257	4.724			0	3.795	4.257	4.724		1394	1.233	1.191	1.398				SUM	2492.84	2466.05	2748.69		Residue 1 to 1393		HSP90A-HSP90B				1394	1.233	1.191	1.398		1899	9.022	5.305	7.694		1899	9.022	5.305	7.694		2298	7.978	3.608	5.292
1	2.193	2.785	3.702			1	2.193	2.785	3.702		1395	1.146	1.13	1.339				AVG	1.78827	1.76905	1.9718								1395	1.146	1.13	1.339		1900	6.844	3.857	6.721		1900	6.844	3.857	6.721		2299	7.879	3.67	4.548
2	1.616	2.369	2.771			2	1.616	2.369	2.771		1396	1.203	1.064	1.183				STD	1.23851	1.32198	1.22292								1396	1.203	1.064	1.183		1901	6.446	3.463	6.233		1901	6.446	3.463	6.233		2300	7.348	4.982	4.212
3	1.523	2.167	2.419			3	1.523	2.167	2.419		1397	1.074	1.173	0.947															1397	1.074	1.173	0.947		1902	5.057	2.764	6.614		1902	5.057	2.764	6.614		2301	7.007	4.627	4.025
4	1.422	2.045	2.408			4	1.422	2.045	2.408		1398	1.382	1.084	0.929				SUM	2702.44	2549.08	2675.71		residue 1394-2615		HSP70A-HSP70B-HOP				1398	1.382	1.084	0.929		1903	4.126	2.94	7.562		1903	4.126	2.94	7.562		2302	7.243	3.179	3.698
5	1.424	2.006	2.342			5	1.424	2.006	2.342		1399	1.182	1.019	0.978				AVG	2.21149	2.08599	2.18961								1399	1.182	1.019	0.978		1904	3.198	3.816	6.594		1904	3.198	3.816	6.594		2303	5.265	2.644	3.457
6	1.337	1.943	2.29			6	1.337	1.943	2.29		1400	1.148	1.486	1.123				STD	1.23828	0.931641	1.06444								1400	1.148	1.486	1.123		1905	3.729	3.088	6.153		1905	3.729	3.088	6.153		2304	6.135	3.986	3.561
7	1.368	1.917	2.301			7	1.368	1.917	2.301		1401	1.039	1.26	0.934															1401	1.039	1.26	0.934		1906	3.385	2.514	4.655		1906	3.385	2.514	4.655		2305	5.551	4.409	3.247
8	1.531	1.817	2.256			8	1.531	1.817	2.256		1402	1.221	1.215	1.073				SUM	1172.41	1022.38	1148.9		residue 1394-1898		HSP70A				1402	1.221	1.215	1.073		1907	2.525	2.144	3.238		1907	2.525	2.144	3.238		2306	3.709	3.258	2.526
9	1.54	1.987	2.32			9	1.54	1.987	2.32		1403	1.45	1.522	1.288				AVG	2.3216	2.02451	2.27506								1403	1.45	1.522	1.288		1908	1.903	1.776	2.028		1908	1.903	1.776	2.028		2307	2.499	2.38	2.214
10	1.444	1.862	2.241			10	1.444	1.862	2.241		1404	1.433	1.378	1.433				STD	0.93658	0.901203	1.13592								1404	1.433	1.378	1.433		1909	1.801	1.621	1.665		1909	1.801	1.621	1.665		2308	1.514	1.956	2.246
11	1.517	2.002	2.225			11	1.517	2.002	2.225		1405	1.459	1.372	1.302															1405	1.459	1.372	1.302		1910	1.683	1.644	1.738		1910	1.683	1.644	1.738		2309	1.517	1.595	1.993
12	1.493	1.948	1.825			12	1.493	1.948	1.825		1406	1.38	1.405	1.391				SUM	1530.03	1526.7	1526.81		residue 1899-2615 HSP70B-HOP						1406	1.38	1.405	1.391		1911	1.443	1.508	1.317		1911	1.443	1.508	1.317		2310	1.31	1.696	1.989
13	1.404	1.842	1.736			13	1.404	1.842	1.736		1407	1.194	1.318	1.197				AVG	2.13393	2.12929	2.12944								1407	1.194	1.318	1.197		1912	1.236	1.602	1.177		1912	1.236	1.602	1.177		2311	1.224	1.514	1.84
14	1.302	1.886	1.79			14	1.302	1.886	1.79		1408	1.042	1.14	1.274				STD	1.40811	0.950734	1.00754								1408	1.042	1.14	1.274		1913	1.095	1.678	1.227		1913	1.095	1.678	1.227		2312	1.207	1.308	1.663
15	1.432	2.023	1.703			15	1.432	2.023	1.703		1409	1.22	1.275	1.242															1409	1.22	1.275	1.242		1914	1.337	1.741	1.781		1914	1.337	1.741	1.781		2313	1.185	1.32	1.735
16	1.48	1.88	1.449			16	1.48	1.88	1.449		1410	1.448	1.36	1.121				SUM	1026.96	950.26	899.625		residue 1969-2363		HSP70B				1410	1.448	1.36	1.121		1915	1.252	1.638	1.778		1915	1.252	1.638	1.778		2314	1.155	1.273	1.628
17	1.449	1.665	1.503			17	1.449	1.665	1.503		1411	1.574	1.221	1.168				AVG	2.57383	2.3816	2.2547								1411	1.574	1.221	1.168		1916	1.342	0.978	1.85		1916	1.342	0.978	1.85		2315	1.137	1.224	1.336
18	1.679	1.901	1.768			18	1.679	1.901	1.768		1412	1.928	1.381	1.385				STD	1.52595	0.994533	1.10928								1412	1.928	1.381	1.385		1917	1.252	1.477	1.895		1917	1.252	1.477	1.895		2316	1.159	1.072	1.422
19	1.618	2.203	1.778			19	1.618	2.203	1.778		1413	2.456	1.278	1.978															1413	2.456	1.278	1.978		1918	1.298	1.734	1.581		1918	1.298	1.734	1.581		2317	1.138	1.173	1.499
20	1.617	1.999	1.463			20	1.617	1.999	1.463		1414	1.969	1.349	1.942				SUM	5195.28	5015.13	5424.4		all						1414	1.969	1.349	1.942		1919	1.391	2.183	1.568		1919	1.391	2.183	1.568		2318	1.12	1.142	1.374
21	1.211	1.756	1.402			21	1.211	1.756	1.402		1415	1.752	1.452	1.637				AVG	1.98596	1.9171	2.07355								1415	1.752	1.452	1.637		1920	1.465	2.356	1.657		1920	1.465	2.356	1.657		2319	1.139	0.974	1.278
22	1.249	1.887	1.435			22	1.249	1.887	1.435		1416	1.621	1.306	1.482				STD	1.25605	1.16672	1.15651								1416	1.621	1.306	1.482		1921	1.391	2.236	1.812		1921	1.391	2.236	1.812		2320	1.268	0.962	1.339
23	1.5	2.436	1.782			23	1.5	2.436	1.782		1417	1.46	1.575	1.396															1417	1.46	1.575	1.396		1922	1.389	2.297	3.547		1922	1.389	2.297	3.547		2321	1.343	1.132	1.38
24	1.41	2.128	1.66			24	1.41	2.128	1.66		1418	1.388	1.689	1.36															1418	1.388	1.689	1.36		1923	1.409	2.378	2.685		1923	1.409	2.378	2.685		2322	1.385	1.074	1.404
25	1.633	2.705	1.627			25	1.633	2.705	1.627		1419	1.996	1.547	1.109															1419	1.996	1.547	1.109		1924	1.289	2.535	2.963		1924	1.289	2.535	2.963		2323	1.579	0.989	1.446
26	1.622	2.333	1.556			26	1.622	2.333	1.556		1420	2.103	1.606	1.115															1420	2.103	1.606	1.115		1925	1.24	2.682	3.254		1925	1.24	2.682	3.254		2324	1.656	1.043	1.429
27	1.283	1.782	1.331			27	1.283	1.782	1.331		1421	2.199	1.66	1.324															1421	2.199	1.66	1.324		1926	1.37	2.791	2.354		1926	1.37	2.791	2.354		2325	1.365	1.229	1.414
28	1.208	1.718	1.463			28	1.208	1.718	1.463		1422	2.562	2.048	1.717															1422	2.562	2.048	1.717		1927	1.36	2.648	1.728		1927	1.36	2.648	1.728		2326	1.428	1.413	1.4
29	1.298	1.742	1.371			29	1.298	1.742	1.371		1423	2.481	2.083	1.683															1423	2.481	2.083	1.683		1928	1.45	2.594	1.888		1928	1.45	2.594	1.888		2327	1.472	1.297	1.26
30	1.144	1.464	1.294			30	1.144	1.464	1.294		1424	2.34	1.966	1.598															1424	2.34	1.966	1.598		1929	1.307	2.75	1.688		1929	1.307	2.75	1.688		2328	1.657	1.408	1.136
31	1.097	1.404	1.424			31	1.097	1.404	1.424		1425	2.181	1.755	1.623															1425	2.181	1.755	1.623		1930	1.392	2.579	1.242		1930	1.392	2.579	1.242		2329	2.026	1.624	1.147
32	1.136	1.446	1.321			32	1.136	1.446	1.321		1426	1.876	1.595	1.657															1426	1.876	1.595	1.657		1931	1.572	2.87	1.164		1931	1.572	2.87	1.164		2330	1.898	1.823	1.469
33	1.158	1.416	1.209			33	1.158	1.416	1.209		1427	1.521	1.6	1.549															1427	1.521	1.6	1.549		1932	2.497	3.112	1.346		1932	2.497	3.112	1.346		2331	1.672	1.601	1.329
34	1.112	1.391	1.408			34	1.112	1.391	1.408		1428	1.695	1.56	1.467															1428	1.695	1.56	1.467		1933	2.807	2.986	1.465		1933	2.807	2.986	1.465		2332	1.686	1.617	1.222
35	1.091	1.383	1.446			35	1.091	1.383	1.446		1429	1.633	1.495	1.38															1429	1.633	1.495	1.38		1934	3.354	3.859	1.787		1934	3.354	3.859	1.787		2333	1.356	1.497	1.146
36	1.149	1.411	1.404			36	1.149	1.411	1.404		1430	1.545	1.277	1.475															1430	1.545	1.277	1.475		1935	4.296	3.503	2.16		1935	4.296	3.503	2.16		2334	1.605	1.486	1.135
37	1.096	1.264	1.378			37	1.096	1.264	1.378		1431	1.75	1.538	1.915															1431	1.75	1.538	1.915		1936	4.465	3.07	2.022		1936	4.465	3.07	2.022		2335	1.625	1.667	1.263
38	1.077	1.265	1.213			38	1.077	1.265	1.213		1432	1.753	1.227	1.916															1432	1.753	1.227	1.916		1937	4.749	3.664	2.95		1937	4.749	3.664	2.95		2336	1.925	1.659	1.283
39	1.122	1.319	1.253			39	1.122	1.319	1.253		1433	1.922	1.339	2.16															1433	1.922	1.339	2.16		1938	4.345	3.437	2.999		1938	4.345	3.437	2.999		2337	1.675	1.493	1.106
40	1.192	1.256	1.218			40	1.192	1.256	1.218		1434	2.093	1.307	1.894															1434	2.093	1.307	1.894		1939	4.674	3.31	2.224		1939	4.674	3.31	2.224		2338	1.873	1.651	1.274
41	1.266	1.257	1.017			41	1.266	1.257	1.017		1435	2.298	1.611	2.288															1435	2.298	1.611	2.288		1940	4.688	3.541	1.983		1940	4.688	3.541	1.983		2339	2.128	1.845	1.442
42	1.238	1.451	1.047			42	1.238	1.451	1.047		1436	2.393	2.204	3.059															1436	2.393	2.204	3.059		1941	4.597	3.805	1.96		1941	4.597	3.805	1.96		2340	2.286	1.81	1.418
43	1.276	1.493	1.085			43	1.276	1.493	1.085		1437	2.656	2.389	2.682															1437	2.656	2.389	2.682		1942	4.449	3.205	2.179		1942	4.449	3.205	2.179		2341	1.816	1.758	1.315
44	1.357	1.537	1.015			44	1.357	1.537	1.015		1438	2.35	2.179	2.674															1438	2.35	2.179	2.674		1943	4.268	3.16	2.456		1943	4.268	3.16	2.456		2342	1.529	1.793	1.589
45	1.376	2.087	1.028			45	1.376	2.087	1.028		1439	2.173	1.752	2.596															1439	2.173	1.752	2.596		1944	5.051	3.685	3.136		1944	5.051	3.685	3.136		2343	1.469	1.766	1.827
46	1.319	2.142	1.164			46	1.319	2.142	1.164		1440	2.233	1.577	2.914															1440	2.233	1.577	2.914		1945	4.88	3.215	2.834		1945	4.88	3.215	2.834		2344	1.323	1.756	1.686
47	1.477	2.092	1.147			47	1.477	2.092	1.147		1441	2.219	1.531	2.619															1441	2.219	1.531	2.619		1946	3.568	3.089	2.521		1946	3.568	3.089	2.521		2345	1.293	1.62	1.998
48	1.83	2.73	1.091			48	1.83	2.73	1.091		1442	2.43	1.783	3.625															1442	2.43	1.783	3.625		1947	2.646	2.722	1.931		1947	2.646	2.722	1.931		2346	1.113	1.422	1.829
49	1.727	2.999	1.192			49	1.727	2.999	1.192		1443	2.89	1.731	4.496															1443	2.89	1.731	4.496		1948	2.252	2.799	1.416		1948	2.252	2.799	1.416		2347	1.129	1.192	1.93
50	1.595	2.713	1.275			50	1.595	2.713	1.275		1444	2.95	2.284	4.094															1444	2.95	2.284	4.094		1949	2.017	2.84	1.428		1949	2.017	2.84	1.428		2348	1.106	1.362	1.897
51	1.762	2.316	1.417			51	1.762	2.316	1.417		1445	2.792	1.99	2.903															1445	2.792	1.99	2.903		1950	1.794	2.992	1.693		1950	1.794	2.992	1.693		2349	1.067	1.131	2.071
52	1.805	2.371	1.519			52	1.805	2.371	1.519		1446	3.193	2.133	3.378															1446	3.193	2.133	3.378		1951	1.63	2.707	2.014		1951	1.63	2.707	2.014		2350	1.04	1.126	2.216
53	1.615	2.083	1.49			53	1.615	2.083	1.49		1447	3.217	2.825	3.537															1447	3.217	2.825	3.537		1952	1.433	2.662	2.214		1952	1.433	2.662	2.214		2351	1.214	1.149	2.169
54	1.878	1.936	1.785			54	1.878	1.936	1.785		1448	2.953	2.415	3.27															1448	2.953	2.415	3.27		1953	1.391	2.545	2.213		1953	1.391	2.545	2.213		2352	1.282	1.271	1.793
55	2.169	2.061	1.869			55	2.169	2.061	1.869		1449	3.052	2.183	3.16															1449	3.052	2.183	3.16		1954	1.544	2.077	2.084		1954	1.544	2.077	2.084		2353	1.293	1.059	1.467
56	2.059	2.082	1.701			56	2.059	2.082	1.701		1450	3.444	2.428	3.568															1450	3.444	2.428	3.568		1955	1.631	1.856	1.636		1955	1.631	1.856	1.636		2354	1.295	1.249	1.181
57	2.556	2.028	2.02			57	2.556	2.028	2.02		1451	3.503	2.566	3.51															1451	3.503	2.566	3.51		1956	1.744	1.538	3.182		1956	1.744	1.538	3.182		2355	1.505	1.373	1.181
58	2.11	1.594	1.778			58	2.11	1.594	1.778		1452	2.68	2.075	2.817															1452	2.68	2.075	2.817		1957	1.968	1.943	3.745		1957	1.968	1.943	3.745		2356	1.51	1.379	1.329
59	1.797	1.727	1.595			59	1.797	1.727	1.595		1453	2.743	1.581	2.448															1453	2.743	1.581	2.448		1958	1.735	2.797	3.218		1958	1.735	2.797	3.218		2357	1.642	1.277	1.42
60	1.46	1.402	1.378			60	1.46	1.402	1.378		1454	2.609	1.846	2.322															1454	2.609	1.846	2.322		1959	2.188	2.746	3.771		1959	2.188	2.746	3.771		2358	2.08	0.949	1.296
61	1.462	1.464	1.378			61	1.462	1.464	1.378		1455	2.569	1.44	2.083															1455	2.569	1.44	2.083		1960	2.428	2.059	2.747		1960	2.428	2.059	2.747		2359	1.473	1.151	1.43
62	1.402	1.382	1.373			62	1.402	1.382	1.373		1456	2.101	1.285	1.629															1456	2.101	1.285	1.629		1961	2.372	1.628	2.166		1961	2.372	1.628	2.166		2360	1.574	1.469	1.377
63	1.487	1.483	1.399			63	1.487	1.483	1.399		1457	1.925	1.18	1.366															1457	1.925	1.18	1.366		1962	2.216	2.338	2.047		1962	2.216	2.338	2.047		2361	1.723	2.017	1.567
64	1.46	1.573	1.428			64	1.46	1.573	1.428		1458	1.666	1.283	1.44															1458	1.666	1.283	1.44		1963	1.719	2.792	1.6		1963	1.719	2.792	1.6		2362	1.396	2.526	1.588
65	1.609	1.712	1.722			65	1.609	1.712	1.722		1459	1.518	1.205	1.521															1459	1.518	1.205	1.521		1964	2.291	3.733	1.479		1964	2.291	3.733	1.479		2363	1.292	1.815	2.221
66	1.7	1.833	1.958			66	1.7	1.833	1.958		1460	2.127	1.298	1.366															1460	2.127	1.298	1.366		1965	2.358	3.843	1.842		1965	2.358	3.843	1.842		2364	1.223	2.129	1.993
67	1.834	1.94	2.257			67	1.834	1.94	2.257		1461	2.318	1.269	1.369															1461	2.318	1.269	1.369		1966	2.388	3.263	1.493		1966	2.388	3.263	1.493		2365	1.27	2.382	2.051
68	2.016	2.113	2.516			68	2.016	2.113	2.516		1462	2.868	2.1	1.365															1462	2.868	2.1	1.365		1967	1.926	2.296	1.631		1967	1.926	2.296	1.631		2366	1.315	2.536	1.854
69	2.227	2.298	2.56			69	2.227	2.298	2.56		1463	2.815	2.135	1.288															1463	2.815	2.135	1.288		1968	1.711	2.3	2.203		1968	1.711	2.3	2.203		2367	1.284	2.204	1.607
70	2.046	2.107	2.36			70	2.046	2.107	2.36		1464	2.361	1.524	1.146															1464	2.361	1.524	1.146		1969	2.194	2.856	2.198		1969	2.194	2.856	2.198		2368	1.223	2.256	1.809
71	1.869	2.005	2.197			71	1.869	2.005	2.197		1465	2.316	1.738	1.09															1465	2.316	1.738	1.09		1970	2.122	2.579	1.736		1970	2.122	2.579	1.736		2369	1.311	2.517	2.079
72	1.698	1.867	1.952			72	1.698	1.867	1.952		1466	3.029	2.01	1.432															1466	3.029	2.01	1.432		1971	1.628	2.681	1.74		1971	1.628	2.681	1.74		2370	1.383	2.465	2.775
73	1.506	1.791	1.623			73	1.506	1.791	1.623		1467	4.096	2.256	2.036															1467	4.096	2.256	2.036		1972	2.307	2.512	1.599		1972	2.307	2.512	1.599		2371	1.236	1.954	2.641
74	1.462	1.668	1.443			74	1.462	1.668	1.443		1468	3.567	2.318	2.629															1468	3.567	2.318	2.629		1973	2.66	2.557	2.709		1973	2.66	2.557	2.709		2372	1.332	2.06	1.688
75	1.4	1.487	1.202			75	1.4	1.487	1.202		1469	4.351	3.233	3.035															1469	4.351	3.233	3.035		1974	2.392	2.138	3.584		1974	2.392	2.138	3.584		2373	1.483	2.372	1.708
76	1.404	1.432	1.279			76	1.404	1.432	1.279		1470	4.707	3.229	3.281															1470	4.707	3.229	3.281		1975	2.542	2.041	4.141		1975	2.542	2.041	4.141		2374	1.377	2.311	2.195
77	1.587	1.268	1.532			77	1.587	1.268	1.532		1471	5.926	2.805	3.647															1471	5.926	2.805	3.647		1976	2.574	1.844	3.864		1976	2.574	1.844	3.864		2375	1.425	1.863	1.939
78	1.55	1.347	1.403			78	1.55	1.347	1.403		1472	6.391	2.631	3.232															1472	6.391	2.631	3.232		1977	2.241	1.827	4.838		1977	2.241	1.827	4.838		2376	1.771	2.129	2.178
79	1.316	1.341	1.577			79	1.316	1.341	1.577		1473	4.88	1.926	3.696															1473	4.88	1.926	3.696		1978	1.802	1.546	4.783		1978	1.802	1.546	4.783		2377	1.699	2.719	2.454
80	1.344	1.409	1.878			80	1.344	1.409	1.878		1474	4.563	1.589	3.871															1474	4.563	1.589	3.871		1979	1.266	2.177	4.478		1979	1.266	2.177	4.478		2378	1.729	2.708	2.43
81	1.553	1.493	1.639			81	1.553	1.493	1.639		1475	4.195	1.804	3.073															1475	4.195	1.804	3.073		1980	1.283	1.747	2.732		1980	1.283	1.747	2.732		2379	1.613	2.453	2.145
82	1.524	1.476	1.645			82	1.524	1.476	1.645		1476	3.396	1.823	2.767															1476	3.396	1.823	2.767		1981	1.335	1.655	2.33		1981	1.335	1.655	2.33		2380	1.608	2.117	1.659
83	1.493	1.538	1.936			83	1.493	1.538	1.936		1477	2.894	1.755	2.624															1477	2.894	1.755	2.624		1982	1.232	1.613	2.567		1982	1.232	1.613	2.567		2381	1.287	1.788	1.461
84	1.473	1.694	2.035			84	1.473	1.694	2.035		1478	3.233	1.96	2.735															1478	3.233	1.96	2.735		1983	1.44	1.808	2.636		1983	1.44	1.808	2.636		2382	1.27	1.555	1.201
85	1.511	1.713	2.08			85	1.511	1.713	2.08		1479	3.27	1.652	2.675															1479	3.27	1.652	2.675		1984	1.431	1.967	1.865		1984	1.431	1.967	1.865		2383	1.221	1.584	1.367
86	1.439	1.535	1.767			86	1.439	1.535	1.767		1480	3.034	1.588	2.271															1480	3.034	1.588	2.271		1985	1.705	2.124	1.822		1985	1.705	2.124	1.822		2384	1.193	1.435	1.3
87	1.38	1.663	1.593			87	1.38	1.663	1.593		1481	3.176	1.605	2.472															1481	3.176	1.605	2.472		1986	1.704	2.086	1.926		1986	1.704	2.086	1.926		2385	1.142	1.309	1.314
88	1.495	2.18	1.736			88	1.495	2.18	1.736		1482	2.692	1.693	2.121															1482	2.692	1.693	2.121		1987	1.64	2.033	1.739		1987	1.64	2.033	1.739		2386	1.083	1.472	1.431
89	1.44	2.135	1.744			89	1.44	2.135	1.744		1483	2.637	2.207	1.949															1483	2.637	2.207	1.949		1988	1.627	1.775	1.781		1988	1.627	1.775	1.781		2387	1.128	1.969	1.4
90	1.357	2.202	1.769			90	1.357	2.202	1.769		1484	1.88	2.239	1.85															1484	1.88	2.239	1.85		1989	1.694	2.396	1.805		1989	1.694	2.396	1.805		2388	1.304	1.477	1.455
91	1.309	1.625	1.468			91	1.309	1.625	1.468		1485	1.535	2.817	2.487															1485	1.535	2.817	2.487		1990	1.714	2.147	1.924		1990	1.714	2.147	1.924		2389	1.603	1.43	1.466
92	1.447	1.804	1.575			92	1.447	1.804	1.575		1486	1.768	3.552	3.433															1486	1.768	3.552	3.433		1991	1.637	2.789	2.156		1991	1.637	2.789	2.156		2390	1.35	2.012	1.608
93	1.324	1.725	1.481			93	1.324	1.725	1.481		1487	1.855	2.644	3.492															1487	1.855	2.644	3.492		1992	1.473	2.597	1.811		1992	1.473	2.597	1.811		2391	2.256	2.666	1.715
94	1.251	1.716	1.788			94	1.251	1.716	1.788		1488	2.752	2.693	4.503															1488	2.752	2.693	4.503		1993	1.418	2.558	1.566		1993	1.418	2.558	1.566		2392	1.423	2.735	1.875
95	1.212	1.841	1.967			95	1.212	1.841	1.967		1489	1.885	2.777	2.925															1489	1.885	2.777	2.925		1994	1.716	3.702	1.965		1994	1.716	3.702	1.965		2393	1.764	2.822	2.115
96	1.234	1.821	1.58			96	1.234	1.821	1.58		1490	1.572	2.239	2.351															1490	1.572	2.239	2.351		1995	1.833	2.926	2.021		1995	1.833	2.926	2.021		2394	1.249	3.908	2.456
97	1.119	1.573	1.475			97	1.119	1.573	1.475		1491	1.55	1.851	1.692															1491	1.55	1.851	1.692		1996	2.09	3.002	2.532		1996	2.09	3.002	2.532		2395	1.357	4.141	2.663
98	1.16	1.614	1.419			98	1.16	1.614	1.419		1492	1.571	1.674	1.455															1492	1.571	1.674	1.455		1997	2.223	3.108	3.029		1997	2.223	3.108	3.029		2396	1.038	3.194	2.981
99	1.131	1.211	1.395			99	1.131	1.211	1.395		1493	1.894	1.266	1.605															1493	1.894	1.266	1.605		1998	2.436	2.728	3.284		1998	2.436	2.728	3.284		2397	1.168	3.94	3.502
100	1.347	1.319	1.675			100	1.347	1.319	1.675		1494	1.883	1.426	2.001															1494	1.883	1.426	2.001		1999	3.092	2.489	2.885		1999	3.092	2.489	2.885		2398	1.592	5.156	4.426
101	1.435	1.519	1.783			101	1.435	1.519	1.783		1495	1.652	1.416	2.454															1495	1.652	1.416	2.454		2000	3.483	2.77	3.244		2000	3.483	2.77	3.244		2399	1.865	4.5	4.565
102	1.4	1.36	1.621			102	1.4	1.36	1.621		1496	1.71	1.95	3.318															1496	1.71	1.95	3.318		2001	3.487	2.71	3.411		2001	3.487	2.71	3.411		2400	1.873	4.588	4.819
103	1.519	1.413	1.689			103	1.519	1.413	1.689		1497	2.024	2.374	3.268															1497	2.024	2.374	3.268		2002	5.163	2.251	3.448		2002	5.163	2.251	3.448		2401	1.391	3.818	4.587
104	1.678	1.792	2.282			104	1.678	1.792	2.282		1498	2.165	2.979	3.861															1498	2.165	2.979	3.861		2003	5.158	2.106	2.959		2003	5.158	2.106	2.959		2402	1.238	4.032	4.209
105	1.755	1.829	2.338			105	1.755	1.829	2.338		1499	2.05	3.146	3.95															1499	2.05	3.146	3.95		2004	5.131	1.905	2.364		2004	5.131	1.905	2.364		2403	1.179	3.864	4.161
106	1.788	1.803	1.831			106	1.788	1.803	1.831		1500	2.363	2.29	3.268															1500	2.363	2.29	3.268		2005	5.018	1.898	2.165		2005	5.018	1.898	2.165		2404	1.027	2.703	3.485
107	2.221	2.317	2.184			107	2.221	2.317	2.184		1501	2.008	1.683	2.952															1501	2.008	1.683	2.952		2006	3.921	2.125	2.031		2006	3.921	2.125	2.031		2405	1.263	2.267	2.972
108	2.305	3.374	2.14			108	2.305	3.374	2.14		1502	1.924	1.569	2.135															1502	1.924	1.569	2.135		2007	4.372	2.625	2.117		2007	4.372	2.625	2.117		2406	0.943	1.88	3.018
109	2.249	3.204	1.738			109	2.249	3.204	1.738		1503	1.695	1.335	1.67															1503	1.695	1.335	1.67		2008	3.614	2.629	2.307		2008	3.614	2.629	2.307		2407	1.127	1.714	2.44
110	2.062	2.316	1.372			110	2.062	2.316	1.372		1504	1.514	1.195	1.318															1504	1.514	1.195	1.318		2009	2.983	2.43	2.249		2009	2.983	2.43	2.249		2408	1.41	1.678	1.857
111	1.766	1.882	1.515			111	1.766	1.882	1.515		1505	1.673	1.227	1.203															1505	1.673	1.227	1.203		2010	3.053	2.438	2.334		2010	3.053	2.438	2.334		2409	1.13	1.225	1.649
112	1.399	1.349	1.529			112	1.399	1.349	1.529		1506	1.938	1.923	1.255															1506	1.938	1.923	1.255		2011	3.084	2.325	2.256		2011	3.084	2.325	2.256		2410	0.962	1.39	1.658
113	1.207	1.245	1.285			113	1.207	1.245	1.285		1507	1.764	1.596	1.061															1507	1.764	1.596	1.061		2012	2.606	1.848	2.042		2012	2.606	1.848	2.042		2411	1.046	1.524	1.973
114	1.123	0.958	1.963			114	1.123	0.958	1.963		1508	1.716	1.261	1.06															1508	1.716	1.261	1.06		2013	2.422	1.705	1.952		2013	2.422	1.705	1.952		2412	1.049	1.105	1.847
115	1.097	1.111	1.033			115	1.097	1.111	1.033		1509	1.682	1.561	1.258															1509	1.682	1.561	1.258		2014	2.451	1.478	1.884		2014	2.451	1.478	1.884		2413	0.849	1.315	1.673
116	1.074	1.238	1.121			116	1.074	1.238	1.121		1510	1.605	1.271	1.153															1510	1.605	1.271	1.153		2015	2.343	1.5	2.084		2015	2.343	1.5	2.084		2414	0.951	1.125	1.679
117	1.012	1.722	1.481			117	1.012	1.722	1.481		1511	1.691	0.963	1.047															1511	1.691	0.963	1.047		2016	2.515	1.595	2.401		2016	2.515	1.595	2.401		2415	0.987	1.021	1.634
118	1.032	1.525	1.477			118	1.032	1.525	1.477		1512	1.894	1.126	1.33															1512	1.894	1.126	1.33		2017	2.387	1.525	3.237		2017	2.387	1.525	3.237		2416	0.997	1.346	1.528
119	1.074	1.521	1.523			119	1.074	1.521	1.523		1513	1.574	1.046	1.168															1513	1.574	1.046	1.168		2018	2.03	1.586	4.026		2018	2.03	1.586	4.026		2417	1.136	1.754	1.615
120	1.091	1.399	1.502			120	1.091	1.399	1.502		1514	1.456	0.908	1.216															1514	1.456	0.908	1.216		2019	2.166	1.87	4.57		2019	2.166	1.87	4.57		2418	1.45	1.261	1.467
121	0.905	1.278	1.58			121	0.905	1.278	1.58		1515	1.898	0.943	1.054															1515	1.898	0.943	1.054		2020	2.397	2.548	5.968		2020	2.397	2.548	5.968		2419	1.006	1.42	1.205
122	0.969	1.394	1.426			122	0.969	1.394	1.426		1516	2.142	0.983	1.506															1516	2.142	0.983	1.506		2021	2.287	2.394	6.209		2021	2.287	2.394	6.209		2420	1	1.819	1.157
123	1.056	1.536	1.587			123	1.056	1.536	1.587		1517	2.339	0.99	1.816															1517	2.339	0.99	1.816		2022	2.4	2.099	5.58		2022	2.4	2.099	5.58		2421	1.11	1.539	1.499
124	1.074	1.613	1.637			124	1.074	1.613	1.637		1518	3.167	1.01	1.643															1518	3.167	1.01	1.643		2023	2.592	1.843	4.398		2023	2.592	1.843	4.398		2422	1.295	1.153	1.503
125	1.203	1.685	1.531			125	1.203	1.685	1.531		1519	4.648	1.347	1.657															1519	4.648	1.347	1.657		2024	2.418	2.002	3.634		2024	2.418	2.002	3.634		2423	1.068	1.491	1.275
126	1.349	1.79	1.831			126	1.349	1.79	1.831		1520	4.97	1.45	1.17															1520	4.97	1.45	1.17		2025	2.571	1.766	2.685		2025	2.571	1.766	2.685		2424	1.125	1.27	1.206
127	1.42	1.825	2.038			127	1.42	1.825	2.038		1521	5.105	1.069	0.963															1521	5.105	1.069	0.963		2026	2.017	1.405	2.414		2026	2.017	1.405	2.414		2425	0.965	1.256	1.345
128	1.445	1.804	2.03			128	1.445	1.804	2.03		1522	6.015	1.113	1.07															1522	6.015	1.113	1.07		2027	2.185	1.326	2.174		2027	2.185	1.326	2.174		2426	0.863	1.353	1.109
129	1.474	1.837	1.894			129	1.474	1.837	1.894		1523	6.835	1.279	1.131															1523	6.835	1.279	1.131		2028	2.147	1.649	1.793		2028	2.147	1.649	1.793		2427	0.892	1.681	1.276
130	1.653	1.966	1.977			130	1.653	1.966	1.977		1524	5.404	1.292	1.095															1524	5.404	1.292	1.095		2029	2.069	1.564	2.203		2029	2.069	1.564	2.203		2428	0.746	1.664	1.266
131	1.553	1.862	1.722			131	1.553	1.862	1.722		1525	3.99	1.191	1.66															1525	3.99	1.191	1.66		2030	1.654	1.827	2.116		2030	1.654	1.827	2.116		2429	0.713	2.027	1.938
132	1.398	1.7	1.542			132	1.398	1.7	1.542		1526	4.27	1.494	1.247															1526	4.27	1.494	1.247		2031	1.523	1.531	1.768		2031	1.523	1.531	1.768		2430	0.992	1.868	1.631
133	1.415	1.701	1.521			133	1.415	1.701	1.521		1527	2.689	1.886	1.37															1527	2.689	1.886	1.37		2032	1.416	1.498	1.895		2032	1.416	1.498	1.895		2431	1.088	1.899	1.853
134	1.311	1.568	1.385			134	1.311	1.568	1.385		1528	1.269	1.404	1.123															1528	1.269	1.404	1.123		2033	1.642	1.416	2.283		2033	1.642	1.416	2.283		2432	0.833	2.266	1.928
135	1.292	1.605	1.366			135	1.292	1.605	1.366		1529	0.999	1.131	1.153															1529	0.999	1.131	1.153		2034	1.647	1.723	2.068		2034	1.647	1.723	2.068		2433	0.908	2.252	1.858
136	1.317	1.538	1.444			136	1.317	1.538	1.444		1530	1.025	1.061	1.082															1530	1.025	1.061	1.082		2035	1.579	1.625	1.754		2035	1.579	1.625	1.754		2434	0.869	2.669	1.858
137	1.421	1.538	1.591			137	1.421	1.538	1.591		1531	0.97	1.049	1.189															1531	0.97	1.049	1.189		2036	2.153	1.578	1.704		2036	2.153	1.578	1.704		2435	0.903	2.5	1.764
138	1.564	1.514	1.704			138	1.564	1.514	1.704		1532	1.111	0.978	0.826															1532	1.111	0.978	0.826		2037	2.679	1.931	1.901		2037	2.679	1.931	1.901		2436	0.999	2.094	1.863
139	1.874	1.74	2.21			139	1.874	1.74	2.21		1533	1.242	0.96	0.871															1533	1.242	0.96	0.871		2038	2.203	2.181	2		2038	2.203	2.181	2		2437	1.138	2.157	1.88
140	1.987	1.739	2.412			140	1.987	1.739	2.412		1534	1.106	1	0.831															1534	1.106	1	0.831		2039	1.625	2.062	1.714		2039	1.625	2.062	1.714		2438	1.32	2.046	2.247
141	1.729	1.7	2.193			141	1.729	1.7	2.193		1535	1.145	1.096	0.898															1535	1.145	1.096	0.898		2040	2.63	2.275	1.66		2040	2.63	2.275	1.66		2439	1.51	2.282	2.395
142	1.591	1.735	2.076			142	1.591	1.735	2.076		1536	1.17	0.931	0.882															1536	1.17	0.931	0.882		2041	3.087	2.568	1.689		2041	3.087	2.568	1.689		2440	1.23	2.196	2.509
143	1.422	1.683	1.782			143	1.422	1.683	1.782		1537	1.248	1.149	1.357															1537	1.248	1.149	1.357		2042	2.504	2.391	1.643		2042	2.504	2.391	1.643		2441	1.327	1.704	1.913
144	1.379	1.764	1.661			144	1.379	1.764	1.661		1538	1.404	1.3	1.298															1538	1.404	1.3	1.298		2043	2.225	2.537	1.564		2043	2.225	2.537	1.564		2442	1.718	2.258	2.509
145	1.36	1.882	1.532			145	1.36	1.882	1.532		1539	2.165	1.193	1.066															1539	2.165	1.193	1.066		2044	2.403	2.539	1.447		2044	2.403	2.539	1.447		2443	1.673	2.51	2.448
146	1.377	1.765	1.478			146	1.377	1.765	1.478		1540	2.795	0.962	1.463															1540	2.795	0.962	1.463		2045	2.733	2.727	1.705		2045	2.733	2.727	1.705		2444	1.721	2.788	2.739
147	1.434	1.801	1.548			147	1.434	1.801	1.548		1541	2.391	1.278	2.857															1541	2.391	1.278	2.857		2046	2.575	3.074	1.585		2046	2.575	3.074	1.585		2445	1.995	3.637	2.362
148	1.484	1.824	1.562			148	1.484	1.824	1.562		1542	2.512	1.493	2.664															1542	2.512	1.493	2.664		2047	2.655	2.906	1.501		2047	2.655	2.906	1.501		2446	1.865	4.032	2.068
149	1.648	1.871	1.698			149	1.648	1.871	1.698		1543	2.345	1.405	2.377															1543	2.345	1.405	2.377		2048	2.981	3.169	1.954		2048	2.981	3.169	1.954		2447	1.438	2.592	2.338
150	1.862	1.877	1.724			150	1.862	1.877	1.724		1544	2.132	1.122	1.73															1544	2.132	1.122	1.73		2049	3.173	2.827	1.936		2049	3.173	2.827	1.936		2448	1.735	2.319	2.556
151	1.962	1.974	1.826			151	1.962	1.974	1.826		1545	2.16	0.908	2.12															1545	2.16	0.908	2.12		2050	2.753	2.497	1.882		2050	2.753	2.497	1.882		2449	1.753	2.29	2.396
152	2.104	2.378	1.927			152	2.104	2.378	1.927		1546	1.747	1.103	2.025															1546	1.747	1.103	2.025		2051	1.806	2.613	2.104		2051	1.806	2.613	2.104		2450	1.816	2.408	2.312
153	1.795	2.075	1.729			153	1.795	2.075	1.729		1547	1.336	0.971	1.21															1547	1.336	0.971	1.21		2052	1.651	2.687	2.695		2052	1.651	2.687	2.695		2451	1.933	2.425	2.45
154	1.552	1.917	1.636			154	1.552	1.917	1.636		1548	1.149	0.959	1.092															1548	1.149	0.959	1.092		2053	1.493	1.88	2.085		2053	1.493	1.88	2.085		2452	1.923	2.187	2.233
155	1.585	1.849	1.894			155	1.585	1.849	1.894		1549	1.469	1.209	1.08															1549	1.469	1.209	1.08		2054	1.474	1.388	1.833		2054	1.474	1.388	1.833		2453	2.256	1.909	1.979
156	1.491	2.072	1.773			156	1.491	2.072	1.773		1550	1.565	1.027	0.805															1550	1.565	1.027	0.805		2055	1.421	1.156	1.448		2055	1.421	1.156	1.448		2454	3.544	2.188	3
157	1.576	2.044	1.899			157	1.576	2.044	1.899		1551	1.636	1.107	0.76															1551	1.636	1.107	0.76		2056	1.387	1.203	1.502		2056	1.387	1.203	1.502		2455	2.855	2.499	3.609
158	1.632	2.069	1.99			158	1.632	2.069	1.99		1552	1.665	1.07	0.919															1552	1.665	1.07	0.919		2057	1.459	1.193	1.149		2057	1.459	1.193	1.149		2456	2.919	2.16	2.691
159	1.603	2.086	2.031			159	1.603	2.086	2.031		1553	1.909	1.139	0.924															1553	1.909	1.139	0.924		2058	1.488	0.901	0.988		2058	1.488	0.901	0.988		2457	3.738	2.065	4.226
160	1.894	2.146	2.384			160	1.894	2.146	2.384		1554	1.436	1.122	0.978															1554	1.436	1.122	0.978		2059	1.261	1.077	1.047		2059	1.261	1.077	1.047		2458	3.372	2.46	4.298
161	1.95	2.106	2.316			161	1.95	2.106	2.316		1555	1.417	0.981	1.181															1555	1.417	0.981	1.181		2060	1.101	1.253	2.155		2060	1.101	1.253	2.155		2459	2.735	2.35	2.978
162	1.802	1.928	2.166			162	1.802	1.928	2.166		1556	1.549	1.199	1.225															1556	1.549	1.199	1.225		2061	0.93	1.243	1.417		2061	0.93	1.243	1.417		2460	3.428	2.133	2.529
163	1.688	1.767	2.063			163	1.688	1.767	2.063		1557	1.379	1.084	0.987															1557	1.379	1.084	0.987		2062	0.932	1.127	1.516		2062	0.932	1.127	1.516		2461	2.634	2.336	1.764
164	1.58	1.77	1.841			164	1.58	1.77	1.841		1558	1.953	1.281	0.916															1558	1.953	1.281	0.916		2063	1.272	1.411	1.395		2063	1.272	1.411	1.395		2462	2.153	2.096	1.712
165	1.654	1.752	1.77			165	1.654	1.752	1.77		1559	1.337	1.448	0.84															1559	1.337	1.448	0.84		2064	1.553	1.497	1.067		2064	1.553	1.497	1.067		2463	1.812	2.251	1.596
166	1.492	1.583	1.602			166	1.492	1.583	1.602		1560	1.267	1.332	0.997															1560	1.267	1.332	0.997		2065	1.114	1.819	1.048		2065	1.114	1.819	1.048		2464	1.632	2.437	1.813
167	1.432	1.461	1.497			167	1.432	1.461	1.497		1561	1.192	1.214	1.059															1561	1.192	1.214	1.059		2066	1.201	1.752	1.014		2066	1.201	1.752	1.014		2465	1.559	2.195	1.765
168	1.347	1.471	1.617			168	1.347	1.471	1.617		1562	1.078	1.238	1.039															1562	1.078	1.238	1.039		2067	1.302	1.346	0.98		2067	1.302	1.346	0.98		2466	1.399	1.909	1.729
169	1.36	1.525	1.384			169	1.36	1.525	1.384		1563	1.132	1.279	0.99															1563	1.132	1.279	0.99		2068	1.398	1.73	1.229		2068	1.398	1.73	1.229		2467	1.453	1.811	1.657
170	1.335	1.528	1.387			170	1.335	1.528	1.387		1564	1.263	1.715	1															1564	1.263	1.715	1		2069	1.429	1.475	1.248		2069	1.429	1.475	1.248		2468	1.625	1.615	1.889
171	1.415	1.633	1.498			171	1.415	1.633	1.498		1565	1.324	1.13	1.066															1565	1.324	1.13	1.066		2070	1.35	1.385	1.115		2070	1.35	1.385	1.115		2469	2.076	1.479	1.816
172	1.43	1.694	1.579			172	1.43	1.694	1.579		1566	1.278	1.273	1.175															1566	1.278	1.273	1.175		2071	1.399	1.565	1.277		2071	1.399	1.565	1.277		2470	2.189	1.943	1.396
173	1.585	1.842	1.861			173	1.585	1.842	1.861		1567	1.395	1.313	1.255															1567	1.395	1.313	1.255		2072	1.454	1.493	1.183		2072	1.454	1.493	1.183		2471	2.173	1.987	1.699
174	1.645	1.905	2.036			174	1.645	1.905	2.036		1568	1.587	1.506	1.466															1568	1.587	1.506	1.466		2073	1.595	1.281	1.452		2073	1.595	1.281	1.452		2472	1.876	1.536	1.97
175	2.078	2.122	2.233			175	2.078	2.122	2.233		1569	1.445	1.546	1.309															1569	1.445	1.546	1.309		2074	1.481	1.146	2.667		2074	1.481	1.146	2.667		2473	2.113	1.465	1.825
176	2.446	2.322	2.517			176	2.446	2.322	2.517		1570	1.257	1.527	1.644															1570	1.257	1.527	1.644		2075	1.525	1.223	3.161		2075	1.525	1.223	3.161		2474	2.122	1.445	1.799
177	2.272	2.481	2.686			177	2.272	2.481	2.686		1571	1.087	2.064	2.103															1571	1.087	2.064	2.103		2076	1.399	1.142	1.948		2076	1.399	1.142	1.948		2475	2.084	1.576	1.84
178	2.018	2.234	2.288			178	2.018	2.234	2.288		1572	1.615	2.559	1.493															1572	1.615	2.559	1.493		2077	1.141	1.277	1.616		2077	1.141	1.277	1.616		2476	1.718	1.425	1.812
179	2.342	2.231	2.387			179	2.342	2.231	2.387		1573	2.422	2.045	1.684															1573	2.422	2.045	1.684		2078	1.296	1.436	1.65		2078	1.296	1.436	1.65		2477	1.158	1.218	1.699
180	2.323	2.239	2.453			180	2.323	2.239	2.453		1574	1.699	1.968	1.757															1574	1.699	1.968	1.757		2079	1.208	1.135	1.163		2079	1.208	1.135	1.163		2478	1.12	1.39	1.818
181	2.136	2.106	2.232			181	2.136	2.106	2.232		1575	2.479	1.56	2.05															1575	2.479	1.56	2.05		2080	1.163	1.138	1.353		2080	1.163	1.138	1.353		2479	1.191	1.28	1.858
182	2.03	2.064	2.212			182	2.03	2.064	2.212		1576	2.248	1.535	2.345															1576	2.248	1.535	2.345		2081	1.47	1.824	1.075		2081	1.47	1.824	1.075		2480	1.253	1.273	1.998
183	2.102	2.134	2.389			183	2.102	2.134	2.389		1577	3.698	1.49	3.598															1577	3.698	1.49	3.598		2082	1.389	2.224	0.981		2082	1.389	2.224	0.981		2481	1.39	1.137	2.028
184	2.284	2.129	2.399			184	2.284	2.129	2.399		1578	3.425	1.732	3.005															1578	3.425	1.732	3.005		2083	1.303	2.253	0.892		2083	1.303	2.253	0.892		2482	1.192	1.143	1.925
185	2.404	2.151	2.373			185	2.404	2.151	2.373		1579	2.166	2.065	2.547															1579	2.166	2.065	2.547		2084	1.009	2.012	0.942		2084	1.009	2.012	0.942		2483	1.13	1.331	1.902
186	2.087	1.976	2.03			186	2.087	1.976	2.03		1580	1.55	1.884	2.181															1580	1.55	1.884	2.181		2085	1.03	1.989	1.1		2085	1.03	1.989	1.1		2484	1.363	1.556	1.866
187	1.818	1.734	1.972			187	1.818	1.734	1.972		1581	1.723	1.807	1.992															1581	1.723	1.807	1.992		2086	0.877	1.558	1.283		2086	0.877	1.558	1.283		2485	1.42	1.706	1.727
188	1.774	1.58	1.898			188	1.774	1.58	1.898		1582	1.965	1.871	2.318															1582	1.965	1.871	2.318		2087	0.998	1.578	1.184		2087	0.998	1.578	1.184		2486	1.38	1.308	1.287
189	1.651	1.577	1.741			189	1.651	1.577	1.741		1583	2.196	1.485	2.504															1583	2.196	1.485	2.504		2088	1.113	1.514	1.167		2088	1.113	1.514	1.167		2487	1.532	1.313	1.584
190	1.579	1.44	1.793			190	1.579	1.44	1.793		1584	2.513	1.373	2.743															1584	2.513	1.373	2.743		2089	1.268	1.53	1.362		2089	1.268	1.53	1.362		2488	1.705	1.535	1.705
191	1.585	1.32	1.787			191	1.585	1.32	1.787		1585	2.069	1.261	2.344															1585	2.069	1.261	2.344		2090	1.287	1.907	1.148		2090	1.287	1.907	1.148		2489	1.72	1.483	1.296
192	1.688	1.437	1.687			192	1.688	1.437	1.687		1586	2.158	1.205	1.787															1586	2.158	1.205	1.787		2091	1.575	1.564	1.261		2091	1.575	1.564	1.261		2490	1.326	1.521	1.19
193	1.524	1.389	1.619			193	1.524	1.389	1.619		1587	1.595	1.182	1.332															1587	1.595	1.182	1.332		2092	1.718	1.792	1.307		2092	1.718	1.792	1.307		2491	1.271	1.454	1.603
194	1.197	1.206	1.425			194	1.197	1.206	1.425		1588	1.456	1.239	1.314															1588	1.456	1.239	1.314		2093	1.71	1.997	1.283		2093	1.71	1.997	1.283		2492	1.478	1.539	2.007
195	1.019	1.164	1.408			195	1.019	1.164	1.408		1589	1.253	1.055	1.443															1589	1.253	1.055	1.443		2094	1.528	1.749	1.498		2094	1.528	1.749	1.498		2493	1.353	1.103	1.573
196	1.123	1.298	1.332			196	1.123	1.298	1.332		1590	1.402	1.168	1.343															1590	1.402	1.168	1.343		2095	1.956	2.067	1.671		2095	1.956	2.067	1.671		2494	1.101	1.241	1.829
197	1.053	1.301	1.137			197	1.053	1.301	1.137		1591	1.423	1.186	1.444															1591	1.423	1.186	1.444		2096	2.731	2.339	1.688		2096	2.731	2.339	1.688		2495	1.037	0.993	1.437
198	1.168	1.219	1.284			198	1.168	1.219	1.284		1592	1.14	1.303	1.48															1592	1.14	1.303	1.48		2097	2.841	2.296	1.59		2097	2.841	2.296	1.59		2496	1.064	1.195	1.689
199	1.374	1.345	1.455			199	1.374	1.345	1.455		1593	1.104	1.196	1.631															1593	1.104	1.196	1.631		2098	3.022	3.689	1.743		2098	3.022	3.689	1.743		2497	1.067	1.182	1.793
200	1.351	1.247	1.419			200	1.351	1.247	1.419		1594	1.305	1.061	1.431															1594	1.305	1.061	1.431		2099	3.004	4.809	2.088		2099	3.004	4.809	2.088		2498	1.023	0.999	1.629
201	1.473	1.41	1.46			201	1.473	1.41	1.46		1595	1.406	1.122	1.3															1595	1.406	1.122	1.3		2100	3.263	5.048	2.713		2100	3.263	5.048	2.713		2499	0.937	0.886	1.343
202	1.373	1.396	1.428			202	1.373	1.396	1.428		1596	1.404	1.082	1.097															1596	1.404	1.082	1.097		2101	3.525	5.038	2.509		2101	3.525	5.038	2.509		2500	0.879	0.96	1.509
203	1.651	1.52	1.46			203	1.651	1.52	1.46		1597	1.452	1.051	1.406															1597	1.452	1.051	1.406		2102	2.5	4.322	2.223		2102	2.5	4.322	2.223		2501	1.027	1	1.69
204	1.739	1.655	1.542			204	1.739	1.655	1.542		1598	1.396	1.155	1.248															1598	1.396	1.155	1.248		2103	1.664	3.996	1.698		2103	1.664	3.996	1.698		2502	1.208	1.125	1.473
205	1.906	1.79	1.858			205	1.906	1.79	1.858		1599	1.647	1.195	1.684															1599	1.647	1.195	1.684		2104	1.796	2.86	1.638		2104	1.796	2.86	1.638		2503	0.979	1.425	1.561
206	2.142	2.033	2.219			206	2.142	2.033	2.219		1600	1.95	1.257	2.153															1600	1.95	1.257	2.153		2105	1.712	2.385	1.434		2105	1.712	2.385	1.434		2504	0.809	1.977	1.746
207	2.571	2.694	2.687			207	2.571	2.694	2.687		1601	2.068	1.34	2.529															1601	2.068	1.34	2.529		2106	1.532	1.971	1.403		2106	1.532	1.971	1.403		2505	0.852	1.962	2.082
208	2.966	2.385	2.74			208	2.966	2.385	2.74		1602	1.784	1.151	2.002															1602	1.784	1.151	2.002		2107	1.378	1.698	1.371		2107	1.378	1.698	1.371		2506	0.97	2.257	2.02
209	3.389	2.544	2.724			209	3.389	2.544	2.724		1603	1.566	1.546	1.898															1603	1.566	1.546	1.898		2108	1.13	1.494	1.435		2108	1.13	1.494	1.435		2507	1.045	2.526	2.065
210	3.186	2.938	3.123			210	3.186	2.938	3.123		1604	1.67	1.544	1.572															1604	1.67	1.544	1.572		2109	1.424	1.36	1.399		2109	1.424	1.36	1.399		2508	1.246	3.165	2.214
211	3.129	3.332	3.106			211	3.129	3.332	3.106		1605	1.348	1.675	1.543															1605	1.348	1.675	1.543		2110	1.562	1.174	1.412		2110	1.562	1.174	1.412		2509	1.282	3.137	3.003
212	3.513	3.515	3.282			212	3.513	3.515	3.282		1606	1.389	1.769	1.439															1606	1.389	1.769	1.439		2111	1.356	1.082	1.177		2111	1.356	1.082	1.177		2510	1.396	2.894	3.153
213	3.933	4.049	3.773			213	3.933	4.049	3.773		1607	1.423	1.637	1.478															1607	1.423	1.637	1.478		2112	1.65	1.067	1.688		2112	1.65	1.067	1.688		2511	1.585	3.115	3.166
214	4.476	4.231	4.175			214	4.476	4.231	4.175		1608	1.761	1.16	1.756															1608	1.761	1.16	1.756		2113	1.344	1.099	1.286		2113	1.344	1.099	1.286		2512	2.032	3.063	3.383
215	5.614	4.598	4.646			215	5.614	4.598	4.646		1609	1.618	1.184	1.538															1609	1.618	1.184	1.538		2114	1.329	1.25	1.498		2114	1.329	1.25	1.498		2513	2.001	2.669	3.062
216	7.401	5.171	5.547			216	7.401	5.171	5.547		1610	1.779	1.284	1.574															1610	1.779	1.284	1.574		2115	1.243	1.244	1.417		2115	1.243	1.244	1.417		2514	2.673	1.883	2.789
217	8.503	5.954	5.397			217	8.503	5.954	5.397		1611	1.551	1.302	1.23															1611	1.551	1.302	1.23		2116	1.384	1.108	1.151		2116	1.384	1.108	1.151		2515	2.38	2.106	3.648
218	0.144	6.911	6.858			218	0.144	6.911	6.858		1612	1.349	1.143	1.152															1612	1.349	1.143	1.152		2117	1.27	1.045	1.31		2117	1.27	1.045	1.31		2516	1.37	1.972	3.332
219	0.249	6.974	7.84			219	0.249	6.974	7.84		1613	1.622	1.169	1.538															1613	1.622	1.169	1.538		2118	1.356	1.14	1.425		2118	1.356	1.14	1.425		2517	1.403	2.005	2.297
220	0.857	6.896	8.016			220	0.857	6.896	8.016		1614	1.664	1.237	1.864															1614	1.664	1.237	1.864		2119	1.522	0.972	1.417		2119	1.522	0.972	1.417		2518	1.207	2.161	2.279
221	0.425	7.979	7.715			221	0.425	7.979	7.715		1615	1.767	1.447	1.551															1615	1.767	1.447	1.551		2120	1.048	1.375	1.391		2120	1.048	1.375	1.391		2519	1.193	2.073	2.315
222	1.379	9.439	7.512			222	1.379	9.439	7.512		1616	1.616	1.761	2.055															1616	1.616	1.761	2.055		2121	0.925	1.475	1.346		2121	0.925	1.475	1.346		2520	1.154	1.619	1.706
223	2.278	9.383	7.927			223	2.278	9.383	7.927		1617	1.614	2.075	1.725															1617	1.614	2.075	1.725		2122	1.204	1.576	1.328		2122	1.204	1.576	1.328		2521	1.358	1.513	1.365
224	1.817	9.658	9.449			224	1.817	9.658	9.449		1618	1.866	1.569	1.948															1618	1.866	1.569	1.948		2123	1.175	1.876	1.291		2123	1.175	1.876	1.291		2522	1.507	1.886	1.761
225	0.914	0.015	9.746			225	0.914	0.015	9.746		1619	1.825	2.072	2.34															1619	1.825	2.072	2.34		2124	1.087	1.408	1.266		2124	1.087	1.408	1.266		2523	1.226	1.225	1.263
226	1.882	0.207	0.306			226	1.882	0.207	0.306		1620	2.349	2.821	2.357															1620	2.349	2.821	2.357		2125	1.278	1.624	1.202		2125	1.278	1.624	1.202		2524	1.09	0.98	1.253
227	2.921	1.796	1.402			227	2.921	1.796	1.402		1621	2.049	2.951	2.167															1621	2.049	2.951	2.167		2126	1.62	1.807	1.141		2126	1.62	1.807	1.141		2525	1.488	1.055	1.892
228	4.217	1.904	2.495			228	4.217	1.904	2.495		1622	1.958	2.652	2.182															1622	1.958	2.652	2.182		2127	2.23	2.324	1.704		2127	2.23	2.324	1.704		2526	1.236	1.144	2.064
229	4.968	1.634	2.39			229	4.968	1.634	2.39		1623	2.786	2.593	2.24															1623	2.786	2.593	2.24		2128	1.693	1.508	1.231		2128	1.693	1.508	1.231		2527	1.007	0.963	2.049
230	5.262	1.691	2.189			230	5.262	1.691	2.189		1624	2.641	2.712	2.331															1624	2.641	2.712	2.331		2129	1.071	1.233	1.335		2129	1.071	1.233	1.335		2528	1.172	0.984	2.189
231	5.594	1.165	1.971			231	5.594	1.165	1.971		1625	2.857	2.63	2.537															1625	2.857	2.63	2.537		2130	0.998	1.431	1.414		2130	0.998	1.431	1.414		2529	0.92	0.88	1.483
232	5.988	0.685	2.847			232	5.988	0.685	2.847		1626	2.725	2.205	2.661															1626	2.725	2.205	2.661		2131	0.924	1.148	1.174		2131	0.924	1.148	1.174		2530	1.061	0.975	2.149
233	6.048	0.437	3.454			233	6.048	0.437	3.454		1627	2.44	1.977	2.496															1627	2.44	1.977	2.496		2132	0.923	1.327	1.288		2132	0.923	1.327	1.288		2531	1.223	1.385	2.466
234	6.241	9.508	3.787			234	6.241	9.508	3.787		1628	2.438	2.075	2.358															1628	2.438	2.075	2.358		2133	1.255	1.039	1.335		2133	1.255	1.039	1.335		2532	1.224	1.467	1.849
235	7.141	9.525	5.302			235	7.141	9.525	5.302		1629	2.868	2.242	2.651															1629	2.868	2.242	2.651		2134	1.036	0.986	1.46		2134	1.036	0.986	1.46		2533	1.139	1.372	1.22
236	6.417	8.897	6.206			236	6.417	8.897	6.206		1630	2.802	2.188	2.934															1630	2.802	2.188	2.934		2135	1.089	0.902	1.479		2135	1.089	0.902	1.479		2534	1.157	1.523	1.687
237	7.157	8.574	7.83			237	7.157	8.574	7.83		1631	2.559	2.268	2.845															1631	2.559	2.268	2.845		2136	1.031	1.202	1.45		2136	1.031	1.202	1.45		2535	1.251	1.638	1.975
238	5.986	8.31	7.36			238	5.986	8.31	7.36		1632	2.86	2.386	2.863															1632	2.86	2.386	2.863		2137	1.343	1.171	1.422		2137	1.343	1.171	1.422		2536	1.343	1.663	1.527
239	4.348	7.698	7.084			239	4.348	7.698	7.084		1633	3.104	2.63	3.205															1633	3.104	2.63	3.205		2138	1.965	1.556	1.656		2138	1.965	1.556	1.656		2537	1.284	1.676	1.319
240	3.928	8.452	5.713			240	3.928	8.452	5.713		1634	3.169	2.77	3.296															1634	3.169	2.77	3.296		2139	2.856	1.345	1.475		2139	2.856	1.345	1.475		2538	1.253	1.77	1.901
241	2.913	8.831	5.684			241	2.913	8.831	5.684		1635	3.321	2.716	3.178															1635	3.321	2.716	3.178		2140	2.064	1.957	1.916		2140	2.064	1.957	1.916		2539	1.472	1.813	2.075
242	2.528	9.305	4.783			242	2.528	9.305	4.783		1636	3.698	2.834	3.194															1636	3.698	2.834	3.194		2141	1.645	1.568	1.415		2141	1.645	1.568	1.415		2540	1.525	1.822	1.7
243	2.766	8.746	2.61			243	2.766	8.746	2.61		1637	4.699	3.088	3.6															1637	4.699	3.088	3.6		2142	1.671	1.901	1.385		2142	1.671	1.901	1.385		2541	1.389	1.873	1.634
244	3.053	8.129	2.353			244	3.053	8.129	2.353		1638	4.322	2.993	3.619															1638	4.322	2.993	3.619		2143	1.948	2.324	1.556		2143	1.948	2.324	1.556		2542	1.721	2.251	2.346
245	3.776	8.017	2.416			245	3.776	8.017	2.416		1639	4.179	2.925	3.354															1639	4.179	2.925	3.354		2144	2.45	2.289	1.67		2144	2.45	2.289	1.67		2543	2.023	2.384	2.544
246	3.906	7.485	0.218			246	3.906	7.485	0.218		1640	4.834	3.222	3.544															1640	4.834	3.222	3.544		2145	2.488	2.165	1.593		2145	2.488	2.165	1.593		2544	1.957	2.525	2.141
247	4.786	8.37	9.264			247	4.786	8.37	9.264		1641	4.272	3.238	3.375															1641	4.272	3.238	3.375		2146	2.715	2.023	1.431		2146	2.715	2.023	1.431		2545	1.789	2.066	1.982
248	7.015	8.34	8.248			248	7.015	8.34	8.248		1642	3.697	3.109	3.171															1642	3.697	3.109	3.171		2147	3.133	2.328	1.626		2147	3.133	2.328	1.626		2546	2.021	2.549	2.424
249	8.039	8.08	0.116			249	8.039	8.08	0.116		1643	3.075	2.785	3.005															1643	3.075	2.785	3.005		2148	3.508	2.596	1.965		2148	3.508	2.596	1.965		2547	1.895	2.997	2.065
250	7.882	8.341	9.959			250	7.882	8.341	9.959		1644	3.196	2.942	3.862															1644	3.196	2.942	3.862		2149	3.618	2.634	2.124		2149	3.618	2.634	2.124		2548	2.015	2.521	2.345
251	8.784	7.427	9.002			251	8.784	7.427	9.002		1645	3.678	3.263	3.624															1645	3.678	3.263	3.624		2150	3.811	2.834	2.065		2150	3.811	2.834	2.065		2549	1.926	2.875	2.051
252	7.665	6.049	9.985			252	7.665	6.049	9.985		1646	3.217	2.933	2.749															1646	3.217	2.933	2.749		2151	4.194	3.513	2.197		2151	4.194	3.513	2.197		2550	1.666	1.886	1.852
253	5.363	5.068	9.391			253	5.363	5.068	9.391		1647	3.475	2.831	2.547															1647	3.475	2.831	2.547		2152	4.398	3.781	2.334		2152	4.398	3.781	2.334		2551	2.002	1.891	2.334
254	4.019	5.716	1.092			254	4.019	5.716	1.092		1648	3.071	2.556	2.882															1648	3.071	2.556	2.882		2153	4.449	3.29	2.47		2153	4.449	3.29	2.47		2552	2.221	2.204	2.286
255	4.404	5.974	2.077			255	4.404	5.974	2.077		1649	2.656	2.318	2.868															1649	2.656	2.318	2.868		2154	4.57	3.473	2.481		2154	4.57	3.473	2.481		2553	2.227	1.895	2.117
256	3.294	5.891	0.499			256	3.294	5.891	0.499		1650	2.606	2.513	2.306															1650	2.606	2.513	2.306		2155	4.89	3.961	2.642		2155	4.89	3.961	2.642		2554	2.232	1.614	1.995
257	1.482	5.082	0.481			257	1.482	5.082	0.481		1651	2.592	2.578	2.255															1651	2.592	2.578	2.255		2156	5.093	3.929	2.922		2156	5.093	3.929	2.922		2555	2.114	1.806	1.887
258	0.02	4.942	8.024			258	0.02	4.942	8.024		1652	2.495	2.175	2.2															1652	2.495	2.175	2.2		2157	5.187	3.809	3.004		2157	5.187	3.809	3.004		2556	2.204	1.499	1.735
259	8.816	4.185	6.822			259	8.816	4.185	6.822		1653	2.887	1.906	2.094															1653	2.887	1.906	2.094		2158	5.449	4.274	3.184		2158	5.449	4.274	3.184		2557	2.495	1.174	1.403
260	7.098	4.511	4.24			260	7.098	4.511	4.24		1654	2.866	1.944	1.864															1654	2.866	1.944	1.864		2159	5.767	4.666	3.366		2159	5.767	4.666	3.366		2558	2.349	1.17	1.17
261	6.205	3.858	4.055			261	6.205	3.858	4.055		1655	2.746	2.23	1.806															1655	2.746	2.23	1.806		2160	5.82	4.659	3.472		2160	5.82	4.659	3.472		2559	2.062	1.019	1.24
262	4.6	4.266	3.88			262	4.6	4.266	3.88		1656	2.944	1.88	1.92															1656	2.944	1.88	1.92		2161	5.905	4.471	3.276		2161	5.905	4.471	3.276		2560	2.506	1.008	1.331
263	4.698	4.112	3.875			263	4.698	4.112	3.875		1657	2.666	1.988	1.878															1657	2.666	1.988	1.878		2162	6.11	4.803	3.447		2162	6.11	4.803	3.447		2561	3.382	1.332	1.906
264	3.899	3.861	3.868			264	3.899	3.861	3.868		1658	2.177	1.667	1.817															1658	2.177	1.667	1.817		2163	5.807	4.237	3.045		2163	5.807	4.237	3.045		2562	3.058	1.424	1.575
265	3.441	3.597	3.624			265	3.441	3.597	3.624		1659	2.342	1.555	1.848															1659	2.342	1.555	1.848		2164	5.157	3.655	2.345		2164	5.157	3.655	2.345		2563	2.464	1.4	1.837
266	2.782	3.391	3.218			266	2.782	3.391	3.218		1660	2.36	1.607	1.888															1660	2.36	1.607	1.888		2165	4.803	3.122	2.031		2165	4.803	3.122	2.031		2564	2.247	1.582	1.881
267	2.562	2.105	3.008			267	2.562	2.105	3.008		1661	2.279	1.641	1.837															1661	2.279	1.641	1.837		2166	4.795	3.354	2.036		2166	4.795	3.354	2.036		2565	2.079	1.406	1.765
268	2.23	1.814	2.498			268	2.23	1.814	2.498		1662	2.125	1.514	1.984															1662	2.125	1.514	1.984		2167	5.537	3.317	2.255		2167	5.537	3.317	2.255		2566	2.23	1.216	1.304
269	2.078	1.592	2.471			269	2.078	1.592	2.471		1663	2.22	1.997	2.109															1663	2.22	1.997	2.109		2168	5.462	2.98	2.094		2168	5.462	2.98	2.094		2567	1.984	1.415	1.544
270	1.77	1.489	2.426			270	1.77	1.489	2.426		1664	2.392	2.332	2.041															1664	2.392	2.332	2.041		2169	5.224	2.554	2.025		2169	5.224	2.554	2.025		2568	1.576	1.739	1.273
271	1.679	1.389	1.863			271	1.679	1.389	1.863		1665	2.454	2.418	2.281															1665	2.454	2.418	2.281		2170	5.483	2.479	2.202		2170	5.483	2.479	2.202		2569	1.198	1.432	1.327
272	1.536	1.326	1.55			272	1.536	1.326	1.55		1666	2.835	3.489	2.484															1666	2.835	3.489	2.484		2171	5.001	2.706	2.175		2171	5.001	2.706	2.175		2570	1.196	1.283	1.341
273	1.552	1.328	1.673			273	1.552	1.328	1.673		1667	2.991	3.912	2.384															1667	2.991	3.912	2.384		2172	4.362	2.449	2.04		2172	4.362	2.449	2.04		2571	1.035	1.192	1.334
274	1.314	1.112	1.163			274	1.314	1.112	1.163		1668	3.27	4.264	2.391															1668	3.27	4.264	2.391		2173	4.6	2.2	2.181		2173	4.6	2.2	2.181		2572	0.915	1.096	1.942
275	1.417	1.043	1.128			275	1.417	1.043	1.128		1669	3.435	3.828	2.267															1669	3.435	3.828	2.267		2174	4.873	2.501	2.599		2174	4.873	2.501	2.599		2573	0.904	1.254	1.291
276	1.308	0.922	0.967			276	1.308	0.922	0.967		1670	3.157	3.359	2.189															1670	3.157	3.359	2.189		2175	4.296	2.553	2.543		2175	4.296	2.553	2.543		2574	0.914	0.921	1.052
277	1.132	0.822	0.954			277	1.132	0.822	0.954		1671	3.338	3.15	2.203															1671	3.338	3.15	2.203		2176	4.16	2.158	2.655		2176	4.16	2.158	2.655		2575	0.869	1.07	1.515
278	1.176	0.842	0.982			278	1.176	0.842	0.982		1672	3.347	2.857	2.325															1672	3.347	2.857	2.325		2177	4.679	2.231	2.743		2177	4.679	2.231	2.743		2576	0.774	1.1	1.709
279	1.134	0.799	1.054			279	1.134	0.799	1.054		1673	3.127	2.764	2.363															1673	3.127	2.764	2.363		2178	4.59	2.528	2.492		2178	4.59	2.528	2.492		2577	0.71	1.115	1.724
280	1.268	0.909	1.086			280	1.268	0.909	1.086		1674	3.57	2.721	2.368															1674	3.57	2.721	2.368		2179	4.077	2.234	2.266		2179	4.077	2.234	2.266		2578	0.712	1.165	1.591
281	1.133	0.957	1.086			281	1.133	0.957	1.086		1675	3.778	2.975	3.105															1675	3.778	2.975	3.105		2180	4.465	2.001	2.444		2180	4.465	2.001	2.444		2579	0.836	1.087	1.294
282	1.102	1.045	1.094			282	1.102	1.045	1.094		1676	4.317	2.957	3.497															1676	4.317	2.957	3.497		2181	4.965	2.375	2.649		2181	4.965	2.375	2.649		2580	0.734	1.178	1.233
283	1.159	1.126	1.096			283	1.159	1.126	1.096		1677	4.088	2.619	3.25															1677	4.088	2.619	3.25		2182	4.572	2.454	2.574		2182	4.572	2.454	2.574		2581	0.828	1.659	1.184
284	1.284	1.165	1.127			284	1.284	1.165	1.127		1678	4.578	2.701	4.292															1678	4.578	2.701	4.292		2183	4.327	2.096	2.841		2183	4.327	2.096	2.841		2582	0.983	1.537	1.068
285	1.227	1.007	1.018			285	1.227	1.007	1.018		1679	5.11	3.153	4.868															1679	5.11	3.153	4.868		2184	5.423	2.246	3.759		2184	5.423	2.246	3.759		2583	0.922	1.601	1.067
286	1.871	1.081	1.026			286	1.871	1.081	1.026		1680	4.781	3.433	4.156															1680	4.781	3.433	4.156		2185	5.713	2.835	3.923		2185	5.713	2.835	3.923		2584	0.81	1.988	1.24
287	1.604	1.075	0.992			287	1.604	1.075	0.992		1681	4.195	3.172	3.749															1681	4.195	3.172	3.749		2186	5.024	3.296	3.603		2186	5.024	3.296	3.603		2585	0.948	2.365	1.284
288	1.59	1.118	1.156			288	1.59	1.118	1.156		1682	3.562	2.902	3.005															1682	3.562	2.902	3.005		2187	5.833	3.711	4.225		2187	5.833	3.711	4.225		2586	0.937	2.183	1.068
289	1.488	0.986	1.087			289	1.488	0.986	1.087		1683	3.195	2.637	2.52															1683	3.195	2.637	2.52		2188	6.203	4.377	4.886		2188	6.203	4.377	4.886		2587	0.922	2.015	1.006
290	1.334	0.943	1.041			290	1.334	0.943	1.041		1684	2.893	2.573	2.272															1684	2.893	2.573	2.272		2189	5.795	4.067	4.267		2189	5.795	4.067	4.267		2588	1.008	1.553	0.899
291	1.517	1.091	1.258			291	1.517	1.091	1.258		1685	3.114	2.247	2.071															1685	3.114	2.247	2.071		2190	5.285	3.877	3.534		2190	5.285	3.877	3.534		2589	1.053	1.19	1.129
292	1.684	1.147	1.316			292	1.684	1.147	1.316		1686	3.072	2.502	1.985															1686	3.072	2.502	1.985		2191	5.322	3.862	3.544		2191	5.322	3.862	3.544		2590	1.008	1.314	1.355
293	1.499	1.067	1.135			293	1.499	1.067	1.135		1687	3.121	2.404	1.936															1687	3.121	2.404	1.936		2192	5.536	3.798	3.523		2192	5.536	3.798	3.523		2591	0.91	1.116	1.476
294	1.559	1.066	1.248			294	1.559	1.066	1.248		1688	3.42	2.895	2.078															1688	3.42	2.895	2.078		2193	5.759	3.957	3.149		2193	5.759	3.957	3.149		2592	0.949	0.861	1.99
295	1.887	1.233	1.545			295	1.887	1.233	1.545		1689	3.303	2.802	2.153															1689	3.303	2.802	2.153		2194	5.838	4.028	2.537		2194	5.838	4.028	2.537		2593	0.994	0.939	2.266
296	1.929	1.481	1.534			296	1.929	1.481	1.534		1690	3.667	2.867	2.442															1690	3.667	2.867	2.442		2195	6.063	4.461	2.784		2195	6.063	4.461	2.784		2594	1.031	1.038	1.858
297	1.778	1.52	1.367			297	1.778	1.52	1.367		1691	3.811	2.762	2.477															1691	3.811	2.762	2.477		2196	5.629	4.526	2.784		2196	5.629	4.526	2.784		2595	1.06	0.945	1.714
298	2.055	1.53	1.691			298	2.055	1.53	1.691		1692	3.69	2.571	2.297															1692	3.69	2.571	2.297		2197	6.317	4.76	3.148		2197	6.317	4.76	3.148		2596	0.921	0.833	1.603
299	2.456	1.642	2.023			299	2.456	1.642	2.023		1693	3.843	2.613	2.463															1693	3.843	2.613	2.463		2198	5.801	4.21	3.003		2198	5.801	4.21	3.003		2597	0.897	0.932	1.664
300	2.562	1.616	2.182			300	2.562	1.616	2.182		1694	2.712	2.585	2.794															1694	2.712	2.585	2.794		2199	5.186	3.482	2.581		2199	5.186	3.482	2.581		2598	1.054	0.922	1.372
301	2.582	1.487	2.148			301	2.582	1.487	2.148		1695	2.29	2.467	2.849															1695	2.29	2.467	2.849		2200	5.581	3.799	2.542		2200	5.581	3.799	2.542		2599	1.054	0.874	1.173
302	2.26	1.388	1.957			302	2.26	1.388	1.957		1696	2.009	2.471	2.573															1696	2.009	2.471	2.573		2201	6.212	4.413	2.734		2201	6.212	4.413	2.734		2600	1.059	0.988	1.233
303	1.909	1.243	1.558			303	1.909	1.243	1.558		1697	1.965	2.459	2.309															1697	1.965	2.459	2.309		2202	6.656	4.851	3.311		2202	6.656	4.851	3.311		2601	1.1	1.081	1.459
304	1.628	1.055	1.299			304	1.628	1.055	1.299		1698	2.056	2.281	2.748															1698	2.056	2.281	2.748		2203	6.255	4.937	3.384		2203	6.255	4.937	3.384		2602	1.179	1.034	1.634
305	1.716	1.071	1.456			305	1.716	1.071	1.456		1699	1.775	2.592	2.872															1699	1.775	2.592	2.872		2204	6.127	4.818	3.579		2204	6.127	4.818	3.579		2603	1.071	1.165	1.595
306	1.466	0.978	1.252			306	1.466	0.978	1.252		1700	1.604	2.93	2.575															1700	1.604	2.93	2.575		2205	5.627	4.016	3.495		2205	5.627	4.016	3.495		2604	1.104	1.416	1.634
307	1.154	0.909	0.987			307	1.154	0.909	0.987		1701	1.799	2.713	2.766															1701	1.799	2.713	2.766		2206	5.554	4	3.406		2206	5.554	4	3.406		2605	1.105	2.1	1.889
308	1.006	0.89	0.92			308	1.006	0.89	0.92		1702	1.798	2.855	3.026															1702	1.798	2.855	3.026		2207	4.507	3.382	3.151		2207	4.507	3.382	3.151		2606	1.177	1.342	1.541
309	0.91	0.792	0.835			309	0.91	0.792	0.835		1703	1.644	2.48	2.649															1703	1.644	2.48	2.649		2208	4.654	3.837	3.25		2208	4.654	3.837	3.25		2607	1.031	1.098	1.504
310	0.909	1.056	0.936			310	0.909	1.056	0.936		1704	1.745	2.096	2.578															1704	1.745	2.096	2.578		2209	3.853	3.297	2.811		2209	3.853	3.297	2.811		2608	1.048	0.91	1.747
311	0.917	0.889	0.997			311	0.917	0.889	0.997		1705	1.971	2.465	3.031															1705	1.971	2.465	3.031		2210	4.139	3.304	2.807		2210	4.139	3.304	2.807		2609	1.141	0.87	2.154
312	0.916	0.862	1.133			312	0.916	0.862	1.133		1706	2.011	2.662	3.052															1706	2.011	2.662	3.052		2211	4.194	3.131	2.609		2211	4.194	3.131	2.609		2610	1	0.946	2.782
313	1.001	0.868	1.123			313	1.001	0.868	1.123		1707	2.039	2.099	2.972															1707	2.039	2.099	2.972		2212	3.898	2.503	2.193		2212	3.898	2.503	2.193		2611	1.071	1.038	2.907
314	0.98	0.941	1.18			314	0.98	0.941	1.18		1708	2.381	2.361	2.956															1708	2.381	2.361	2.956		2213	3.343	2.456	2.383		2213	3.343	2.456	2.383		2612	1.013	1.481	3.184
315	0.993	0.927	1.06			315	0.993	0.927	1.06		1709	2.706	3.109	2.854															1709	2.706	3.109	2.854		2214	3.26	2.727	2.447		2214	3.26	2.727	2.447		2613	0.9	1.194	3.624
316	1.03	0.813	1.354			316	1.03	0.813	1.354		1710	2.639	2.974	2.979															1710	2.639	2.974	2.979		2215	3.344	2.099	2.182		2215	3.344	2.099	2.182		2614	0.994	1.163	5.683
317	0.985	0.781	1.112			317	0.985	0.781	1.112		1711	2.623	2.644	2.933															1711	2.623	2.644	2.933		2216	3.409	1.661	2.142		2216	3.409	1.661	2.142		2615	1.309	1.403	7.748
318	0.953	0.859	0.939			318	0.953	0.859	0.939		1712	3.181	3.631	2.807															1712	3.181	3.631	2.807		2217	3.148	2.018	2.187		2217	3.148	2.018	2.187		SUM	503.069	576.442	627.18
319	0.961	0.788	0.732			319	0.961	0.788	0.732		1713	3.584	4.213	3.156															1713	3.584	4.213	3.156		2218	2.794	1.796	2.025		2218	2.794	1.796	2.025		AVG	1.58198	1.81271	1.97226
320	0.872	0.756	0.815			320	0.872	0.756	0.815		1714	3.228	4.11	3.414															1714	3.228	4.11	3.414		2219	3.483	1.781	2.194		2219	3.483	1.781	2.194		STD	1.00289	0.786832	0.838692
321	0.954	0.815	0.808			321	0.954	0.815	0.808		1715	3.411	4.371	3.339															1715	3.411	4.371	3.339		2220	2.792	1.965	2.222		2220	2.792	1.965	2.222
322	0.965	0.768	0.905			322	0.965	0.768	0.905		1716	2.871	4.052	3.19															1716	2.871	4.052	3.19		2221	2.456	3.298	1.947		2221	2.456	3.298	1.947
323	1.086	0.844	0.99			323	1.086	0.844	0.99		1717	3.062	2.971	2.83															1717	3.062	2.971	2.83		2222	2.067	3.314	1.84		2222	2.067	3.314	1.84
324	1.465	0.918	1.226			324	1.465	0.918	1.226		1718	2.674	2.828	2.935															1718	2.674	2.828	2.935		2223	2.352	2.93	1.769		2223	2.352	2.93	1.769
325	1.668	1.036	1.355			325	1.668	1.036	1.355		1719	2.786	2.129	3.895															1719	2.786	2.129	3.895		2224	2.44	2.263	1.464		2224	2.44	2.263	1.464
326	1.813	1.212	1.523			326	1.813	1.212	1.523		1720	3.066	2.254	3.397															1720	3.066	2.254	3.397		2225	2.366	2.175	1.425		2225	2.366	2.175	1.425
327	2.016	1.502	1.709			327	2.016	1.502	1.709		1721	2.777	1.532	2.509															1721	2.777	1.532	2.509		2226	1.694	2.296	1.312		2226	1.694	2.296	1.312
328	2.383	1.431	2.041			328	2.383	1.431	2.041		1722	3.262	1.583	2.8															1722	3.262	1.583	2.8		2227	1.767	2.36	1.343		2227	1.767	2.36	1.343
329	2.805	1.161	1.761			329	2.805	1.161	1.761		1723	2.184	1.531	2.646															1723	2.184	1.531	2.646		2228	1.346	2.038	1.431		2228	1.346	2.038	1.431
330	3.057	1.054	2.017			330	3.057	1.054	2.017		1724	1.97	1.532	1.984															1724	1.97	1.532	1.984		2229	1.179	1.569	1.372		2229	1.179	1.569	1.372
331	3.192	0.99	2.37			331	3.192	0.99	2.37		1725	1.672	1.413	1.498															1725	1.672	1.413	1.498		2230	1.565	1.467	1.388		2230	1.565	1.467	1.388
332	3.013	0.868	2.119			332	3.013	0.868	2.119		1726	1.51	1.473	1.353															1726	1.51	1.473	1.353		2231	1.343	1.359	1.554		2231	1.343	1.359	1.554
333	2.881	1.04	2.005			333	2.881	1.04	2.005		1727	1.313	1.27	1.3															1727	1.313	1.27	1.3		2232	1.092	1.032	1.515		2232	1.092	1.032	1.515
334	2.729	1.29	2.068			334	2.729	1.29	2.068		1728	1.328	1.188	1.565															1728	1.328	1.188	1.565		2233	0.997	0.967	1.616		2233	0.997	0.967	1.616
335	2.603	1.542	2.371			335	2.603	1.542	2.371		1729	1.422	1.274	1.53															1729	1.422	1.274	1.53		2234	0.798	1.157	1.704		2234	0.798	1.157	1.704
336	2.354	2.126	2.926			336	2.354	2.126	2.926		1730	1.548	1.431	1.476															1730	1.548	1.431	1.476		2235	0.878	1.65	1.653		2235	0.878	1.65	1.653
337	2.244	1.891	2.871			337	2.244	1.891	2.871		1731	1.932	1.591	1.261															1731	1.932	1.591	1.261		2236	0.911	1.447	1.791		2236	0.911	1.447	1.791
338	2.346	1.328	1.446			338	2.346	1.328	1.446		1732	2.217	1.802	1.299															1732	2.217	1.802	1.299		2237	0.988	1.34	1.685		2237	0.988	1.34	1.685
339	2.023	1.087	1.332			339	2.023	1.087	1.332		1733	2.043	2.233	1.833															1733	2.043	2.233	1.833		2238	0.968	1.331	1.551		2238	0.968	1.331	1.551
340	1.334	1.012	1.166			340	1.334	1.012	1.166		1734	2.046	2.19	2.029															1734	2.046	2.19	2.029		2239	1.045	1.574	1.453		2239	1.045	1.574	1.453
341	1.164	1.07	1.101			341	1.164	1.07	1.101		1735	2.136	2.19	2.335															1735	2.136	2.19	2.335		2240	1.219	1.605	1.801		2240	1.219	1.605	1.801
342	1.116	0.877	0.981			342	1.116	0.877	0.981		1736	1.932	1.903	1.924															1736	1.932	1.903	1.924		2241	1.724	1.556	1.618		2241	1.724	1.556	1.618
343	1.114	0.888	1.045			343	1.114	0.888	1.045		1737	1.782	1.936	1.916															1737	1.782	1.936	1.916		2242	1.645	1.455	1.548		2242	1.645	1.455	1.548
344	1.022	0.772	1.02			344	1.022	0.772	1.02		1738	2.016	2.237	2.444															1738	2.016	2.237	2.444		2243	1.507	1.641	1.348		2243	1.507	1.641	1.348
345	1.06	0.792	0.982			345	1.06	0.792	0.982		1739	1.96	2.233	2.4															1739	1.96	2.233	2.4		2244	1.822	1.869	1.444		2244	1.822	1.869	1.444
346	0.95	0.815	1.02			346	0.95	0.815	1.02		1740	2.51	1.991	2.244															1740	2.51	1.991	2.244		2245	1.648	1.766	1.595		2245	1.648	1.766	1.595
347	0.923	1.004	1.055			347	0.923	1.004	1.055		1741	2.843	2.376	2.894															1741	2.843	2.376	2.894		2246	1.118	1.435	1.648		2246	1.118	1.435	1.648
348	1.035	1.03	1.064			348	1.035	1.03	1.064		1742	2.859	2.692	3.443															1742	2.859	2.692	3.443		2247	1.211	1.367	1.636		2247	1.211	1.367	1.636
349	0.981	1.02	1.197			349	0.981	1.02	1.197		1743	2.294	2.288	3.219															1743	2.294	2.288	3.219		2248	1.273	1.25	1.685		2248	1.273	1.25	1.685
350	1.004	1.05	1.2			350	1.004	1.05	1.2		1744	2.358	2.2	3.047															1744	2.358	2.2	3.047		2249	1.29	1.193	1.57		2249	1.29	1.193	1.57
351	1.03	1.062	1.307			351	1.03	1.062	1.307		1745	2.475	2.328	3.47															1745	2.475	2.328	3.47		2250	1.548	1.083	1.784		2250	1.548	1.083	1.784
352	1.104	1.075	1.376			352	1.104	1.075	1.376		1746	2.874	2.712	2.729															1746	2.874	2.712	2.729		2251	1.905	1.367	1.83		2251	1.905	1.367	1.83
353	1.142	0.981	1.21			353	1.142	0.981	1.21		1747	2.968	2.419	2.552															1747	2.968	2.419	2.552		2252	1.986	1.396	1.902		2252	1.986	1.396	1.902
354	1.32	0.861	1.21			354	1.32	0.861	1.21		1748	3.416	2.325	2.349															1748	3.416	2.325	2.349		2253	1.635	1.434	2.064		2253	1.635	1.434	2.064
355	1.14	1.197	1.525			355	1.14	1.197	1.525		1749	4.026	2.053	2.414															1749	4.026	2.053	2.414		2254	1.839	1.711	2.071		2254	1.839	1.711	2.071
356	1.71	1.277	1.741			356	1.71	1.277	1.741		1750	4.183	1.908	2.198															1750	4.183	1.908	2.198		2255	1.962	1.778	2.064		2255	1.962	1.778	2.064
357	1.677	1.166	1.455			357	1.677	1.166	1.455		1751	4.738	1.757	1.922															1751	4.738	1.757	1.922		2256	1.988	2.083	2.295		2256	1.988	2.083	2.295
358	1.653	1.012	1.091			358	1.653	1.012	1.091		1752	4.344	1.761	2.136															1752	4.344	1.761	2.136		2257	1.943	2.195	2.836		2257	1.943	2.195	2.836
359	1.512	1.033	1.172			359	1.512	1.033	1.172		1753	4.493	2.005	2.287															1753	4.493	2.005	2.287		2258	1.732	2.45	2.804		2258	1.732	2.45	2.804
360	1.28	1.089	1.193			360	1.28	1.089	1.193		1754	3.289	1.856	2.032															1754	3.289	1.856	2.032		2259	1.779	2.614	2.63		2259	1.779	2.614	2.63
361	1.221	0.865	1.585			361	1.221	0.865	1.585		1755	1.714	1.527	1.794															1755	1.714	1.527	1.794		2260	1.847	2.57	2.998		2260	1.847	2.57	2.998
362	1.239	0.967	1.541			362	1.239	0.967	1.541		1756	1.488	1.634	1.746															1756	1.488	1.634	1.746		2261	1.668	2.566	3.466		2261	1.668	2.566	3.466
363	1.169	0.958	1.378			363	1.169	0.958	1.378		1757	1.479	1.738	1.588															1757	1.479	1.738	1.588		2262	1.552	2.372	3.614		2262	1.552	2.372	3.614
364	1.062	0.864	1.274			364	1.062	0.864	1.274		1758	1.88	1.342	1.238															1758	1.88	1.342	1.238		2263	1.635	2.503	2.887		2263	1.635	2.503	2.887
365	1.133	0.907	1.324			365	1.133	0.907	1.324		1759	1.776	1.201	1.157															1759	1.776	1.201	1.157		2264	1.684	2.788	2.892		2264	1.684	2.788	2.892
366	1.037	0.85	1.148			366	1.037	0.85	1.148		1760	1.581	1.472	1.343															1760	1.581	1.472	1.343		2265	1.745	2.572	3.572		2265	1.745	2.572	3.572
367	0.938	0.984	0.992			367	0.938	0.984	0.992		1761	1.417	1.253	1.321															1761	1.417	1.253	1.321		2266	2.061	2.239	3.499		2266	2.061	2.239	3.499
368	0.973	0.961	0.889			368	0.973	0.961	0.889		1762	0.974	1.209	1.152															1762	0.974	1.209	1.152		2267	2.034	2.286	3.465		2267	2.034	2.286	3.465
369	0.951	0.828	0.883			369	0.951	0.828	0.883		1763	1.178	1.379	1.387															1763	1.178	1.379	1.387		2268	1.832	2.506	3.146		2268	1.832	2.506	3.146
370	0.962	0.748	0.837			370	0.962	0.748	0.837		1764	1.058	1.537	1.657															1764	1.058	1.537	1.657		2269	1.692	1.825	2.862		2269	1.692	1.825	2.862
371	1.036	0.711	0.802			371	1.036	0.711	0.802		1765	1.475	2.01	1.304															1765	1.475	2.01	1.304		2270	1.744	1.943	3.282		2270	1.744	1.943	3.282
372	0.938	0.64	0.838			372	0.938	0.64	0.838		1766	1.297	1.647	1.024															1766	1.297	1.647	1.024		2271	1.963	1.761	2.732		2271	1.963	1.761	2.732
373	1.053	0.73	0.899			373	1.053	0.73	0.899		1767	1.034	1.04	1.039															1767	1.034	1.04	1.039		2272	2.035	1.734	2.957		2272	2.035	1.734	2.957
374	1.14	0.928	1.008			374	1.14	0.928	1.008		1768	1.092	1.15	0.977															1768	1.092	1.15	0.977		2273	1.863	1.695	2.069		2273	1.863	1.695	2.069
375	1.175	1.076	1.015			375	1.175	1.076	1.015		1769	1.065	1.113	0.969															1769	1.065	1.113	0.969		2274	2.033	2.04	2.177		2274	2.033	2.04	2.177
376	1.141	1.383	1.046			376	1.141	1.383	1.046		1770	1.058	0.988	0.953															1770	1.058	0.988	0.953		2275	1.729	1.576	2.215		2275	1.729	1.576	2.215
377	0.934	1.261	1.13			377	0.934	1.261	1.13		1771	1.047	0.968	1															1771	1.047	0.968	1		2276	1.79	1.451	1.853		2276	1.79	1.451	1.853
378	0.947	1.332	1.387			378	0.947	1.332	1.387		1772	1.354	1.018	1.107															1772	1.354	1.018	1.107		2277	1.641	1.426	1.471		2277	1.641	1.426	1.471
379	0.977	1.409	1.613			379	0.977	1.409	1.613		1773	1.531	1.164	1.152															1773	1.531	1.164	1.152		2278	1.723	1.715	1.363		2278	1.723	1.715	1.363
380	1.013	1.551	1.672			380	1.013	1.551	1.672		1774	2.525	1.248	1.01															1774	2.525	1.248	1.01		2279	1.459	1.703	1.228		2279	1.459	1.703	1.228
381	0.949	1.287	1.3			381	0.949	1.287	1.3		1775	2.409	1.106	1.267															1775	2.409	1.106	1.267		2280	1.485	1.853	1.419		2280	1.485	1.853	1.419
382	1.049	1.447	1.455			382	1.049	1.447	1.455		1776	1.726	1.19	1.442															1776	1.726	1.19	1.442		2281	1.603	1.326	1.309		2281	1.603	1.326	1.309
383	1.074	1.391	1.509			383	1.074	1.391	1.509		1777	1.562	1.27	1.466															1777	1.562	1.27	1.466		2282	1.708	1.248	1.255		2282	1.708	1.248	1.255
384	1.023	1.343	1.294			384	1.023	1.343	1.294		1778	1.582	1.484	1.818															1778	1.582	1.484	1.818		2283	1.529	1.876	1.218		2283	1.529	1.876	1.218
385	1.096	1.498	1.346			385	1.096	1.498	1.346		1779	1.552	1.817	1.379															1779	1.552	1.817	1.379		2284	1.297	1.829	1.15		2284	1.297	1.829	1.15
386	1.79	1.465	1.233			386	1.79	1.465	1.233		1780	1.369	1.483	1.755															1780	1.369	1.483	1.755		2285	1.256	2.138	1.109		2285	1.256	2.138	1.109
387	1.396	1.304	1.314			387	1.396	1.304	1.314		1781	1.487	1.363	2.314															1781	1.487	1.363	2.314		2286	1.609	2.958	1.174		2286	1.609	2.958	1.174
388	1.75	1.215	1.264			388	1.75	1.215	1.264		1782	2.137	1.531	2.975															1782	2.137	1.531	2.975		2287	1.705	3.458	1.322		2287	1.705	3.458	1.322
389	1.678	1.085	1.087			389	1.678	1.085	1.087		1783	2.508	2.615	4.907															1783	2.508	2.615	4.907		2288	1.777	5.206	1.357		2288	1.777	5.206	1.357
390	1.27	1.034	1.169			390	1.27	1.034	1.169		1784	2.475	2.446	4.987															1784	2.475	2.446	4.987		2289	1.965	5.779	1.071		2289	1.965	5.779	1.071
391	1.035	0.96	1.278			391	1.035	0.96	1.278		1785	2.422	2.441	4.27															1785	2.422	2.441	4.27		2290	1.835	4.604	1.584		2290	1.835	4.604	1.584
392	1.014	0.98	1.081			392	1.014	0.98	1.081		1786	3.031	2.691	4.555															1786	3.031	2.691	4.555		2291	1.883	4.428	1.654		2291	1.883	4.428	1.654
393	1.106	0.991	0.943			393	1.106	0.991	0.943		1787	2.435	2.835	3.417															1787	2.435	2.835	3.417		2292	1.747	5.483	1.701		2292	1.747	5.483	1.701
394	1.249	0.964	1.004			394	1.249	0.964	1.004		1788	2.69	3.897	4.806															1788	2.69	3.897	4.806		2293	1.799	4.731	2.457		2293	1.799	4.731	2.457
395	1.212	0.956	0.906			395	1.212	0.956	0.906		1789	2.57	3.782	4.519															1789	2.57	3.782	4.519		2294	2.175	3.893	2.851		2294	2.175	3.893	2.851
396	1.025	1.1	1.014			396	1.025	1.1	1.014		1790	2.29	3.512	3.165															1790	2.29	3.512	3.165		2295	3.848	4.199	4.497		2295	3.848	4.199	4.497
397	0.949	1.329	0.882			397	0.949	1.329	0.882		1791	2.045	2.831	2.984															1791	2.045	2.831	2.984		2296	4.84	3.611	5.57		2296	4.84	3.611	5.57
398	0.987	1.525	1.013			398	0.987	1.525	1.013		1792	1.847	2.445	3.459															1792	1.847	2.445	3.459		2297	6.433	4.4	7.573		2297	6.433	4.4	7.573
399	1.114	1.378	1.19			399	1.114	1.378	1.19		1793	1.711	2.289	4.875															1793	1.711	2.289	4.875		2298	7.978	3.608	5.292		SUM	1026.96	950.26	899.625
400	0.97	1.23	1.08			400	0.97	1.23	1.08		1794	2.012	2.101	6.037															1794	2.012	2.101	6.037		2299	7.879	3.67	4.548		AVG	2.57383	2.3816	2.2547
401	1.062	1.12	1.184			401	1.062	1.12	1.184		1795	1.96	2.076	6.639															1795	1.96	2.076	6.639		2300	7.348	4.982	4.212		STD	1.52595	0.994533	1.10928
402	1.285	0.949	1.451			402	1.285	0.949	1.451		1796	2.272	2.008	8.104															1796	2.272	2.008	8.104		2301	7.007	4.627	4.025
403	1.458	0.97	1.365			403	1.458	0.97	1.365		1797	2.496	2.515	7.724															1797	2.496	2.515	7.724		2302	7.243	3.179	3.698
404	1.477	0.988	1.407			404	1.477	0.988	1.407		1798	2.545	3.182	6.938															1798	2.545	3.182	6.938		2303	5.265	2.644	3.457
405	1.477	0.939	1.698			405	1.477	0.939	1.698		1799	2.241	2.428	6.034															1799	2.241	2.428	6.034		2304	6.135	3.986	3.561
406	1.881	1.125	1.85			406	1.881	1.125	1.85		1800	1.934	2.153	4.958															1800	1.934	2.153	4.958		2305	5.551	4.409	3.247
407	2.056	1.312	1.874			407	2.056	1.312	1.874		1801	1.893	2.207	4.772															1801	1.893	2.207	4.772		2306	3.709	3.258	2.526
408	1.886	1.222	1.949			408	1.886	1.222	1.949		1802	2.015	2.393	3.63															1802	2.015	2.393	3.63		2307	2.499	2.38	2.214
409	2.091	1.339	2.392			409	2.091	1.339	2.392		1803	1.936	2.514	3.518															1803	1.936	2.514	3.518		2308	1.514	1.956	2.246
410	2.407	1.707	2.916			410	2.407	1.707	2.916		1804	2.147	2.715	2.574															1804	2.147	2.715	2.574		2309	1.517	1.595	1.993
411	2.507	1.609	2.594			411	2.507	1.609	2.594		1805	2.377	3.371	1.935															1805	2.377	3.371	1.935		2310	1.31	1.696	1.989
412	2.665	1.626	2.3			412	2.665	1.626	2.3		1806	2.634	4.009	1.95															1806	2.634	4.009	1.95		2311	1.224	1.514	1.84
413	2.629	1.92	2.153			413	2.629	1.92	2.153		1807	2.559	3.518	1.963															1807	2.559	3.518	1.963		2312	1.207	1.308	1.663
414	2.032	1.676	2.111			414	2.032	1.676	2.111		1808	2.382	2.619	1.59															1808	2.382	2.619	1.59		2313	1.185	1.32	1.735
415	1.797	1.174	1.842			415	1.797	1.174	1.842		1809	2.296	2.003	1.806															1809	2.296	2.003	1.806		2314	1.155	1.273	1.628
416	2.131	1.312	1.87			416	2.131	1.312	1.87		1810	2.221	1.592	1.734															1810	2.221	1.592	1.734		2315	1.137	1.224	1.336
417	1.961	1.364	1.863			417	1.961	1.364	1.863		1811	2.245	1.224	1.623															1811	2.245	1.224	1.623		2316	1.159	1.072	1.422
418	1.472	1.1	1.509			418	1.472	1.1	1.509		1812	2.309	1.304	1.609															1812	2.309	1.304	1.609		2317	1.138	1.173	1.499
419	1.425	1.003	1.597			419	1.425	1.003	1.597		1813	2.138	1.391	1.345															1813	2.138	1.391	1.345		2318	1.12	1.142	1.374
420	1.574	1.148	1.776			420	1.574	1.148	1.776		1814	2.133	1.297	1.177															1814	2.133	1.297	1.177		2319	1.139	0.974	1.278
421	1.559	1.113	1.779			421	1.559	1.113	1.779		1815	1.954	1.778	1.686															1815	1.954	1.778	1.686		2320	1.268	0.962	1.339
422	1.385	1.083	1.605			422	1.385	1.083	1.605		1816	1.804	1.56	1.467															1816	1.804	1.56	1.467		2321	1.343	1.132	1.38
423	1.49	1.42	1.596			423	1.49	1.42	1.596		1817	1.693	1.392	1.437															1817	1.693	1.392	1.437		2322	1.385	1.074	1.404
424	1.496	1.158	1.412			424	1.496	1.158	1.412		1818	1.762	1.435	1.635															1818	1.762	1.435	1.635		2323	1.579	0.989	1.446
425	1.272	0.97	1.545			425	1.272	0.97	1.545		1819	1.45	1.179	1.429															1819	1.45	1.179	1.429		2324	1.656	1.043	1.429
426	1.22	1.227	1.617			426	1.22	1.227	1.617		1820	1.67	1.268	1.758															1820	1.67	1.268	1.758		2325	1.365	1.229	1.414
427	1.342	1.288	1.415			427	1.342	1.288	1.415		1821	1.654	1.743	2.033															1821	1.654	1.743	2.033		2326	1.428	1.413	1.4
428	1.456	1.203	1.528			428	1.456	1.203	1.528		1822	1.47	1.826	2.968															1822	1.47	1.826	2.968		2327	1.472	1.297	1.26
429	1.28	1.259	1.572			429	1.28	1.259	1.572		1823	1.475	2.25	3.64															1823	1.475	2.25	3.64		2328	1.657	1.408	1.136
430	1.24	1.085	1.669			430	1.24	1.085	1.669		1824	1.731	2.735	4.399															1824	1.731	2.735	4.399		2329	2.026	1.624	1.147
431	1.288	1.215	1.962			431	1.288	1.215	1.962		1825	1.611	1.888	3.823															1825	1.611	1.888	3.823		2330	1.898	1.823	1.469
432	1.233	1.374	1.827			432	1.233	1.374	1.827		1826	1.812	2.15	4.693															1826	1.812	2.15	4.693		2331	1.672	1.601	1.329
433	1.24	1.434	1.762			433	1.24	1.434	1.762		1827	1.919	1.834	5.246															1827	1.919	1.834	5.246		2332	1.686	1.617	1.222
434	1.372	1.486	2.505			434	1.372	1.486	2.505		1828	1.914	1.973	5.9															1828	1.914	1.973	5.9		2333	1.356	1.497	1.146
435	1.498	1.441	1.861			435	1.498	1.441	1.861		1829	1.854	2.336	6.566															1829	1.854	2.336	6.566		2334	1.605	1.486	1.135
436	1.43	1.143	1.781			436	1.43	1.143	1.781		1830	1.708	2.313	6.048															1830	1.708	2.313	6.048		2335	1.625	1.667	1.263
437	1.349	1.303	2.357			437	1.349	1.303	2.357		1831	1.749	2.613	6.239															1831	1.749	2.613	6.239		2336	1.925	1.659	1.283
438	1.485	1.409	2.444			438	1.485	1.409	2.444		1832	1.802	2.708	4.947															1832	1.802	2.708	4.947		2337	1.675	1.493	1.106
439	1.575	1.194	2.216			439	1.575	1.194	2.216		1833	1.851	2.801	3.909															1833	1.851	2.801	3.909		2338	1.873	1.651	1.274
440	1.397	1.152	1.662			440	1.397	1.152	1.662		1834	1.983	3.19	3.351															1834	1.983	3.19	3.351		2339	2.128	1.845	1.442
441	1.484	1.088	1.497			441	1.484	1.088	1.497		1835	2.108	3.131	2.972															1835	2.108	3.131	2.972		2340	2.286	1.81	1.418
442	1.362	0.988	1.646			442	1.362	0.988	1.646		1836	2.416	3.134	3.21															1836	2.416	3.134	3.21		2341	1.816	1.758	1.315
443	1.343	0.947	1.624			443	1.343	0.947	1.624		1837	2.493	3.265	3.52															1837	2.493	3.265	3.52		2342	1.529	1.793	1.589
444	1.382	0.988	1.524			444	1.382	0.988	1.524		1838	2.247	2.957	4.416															1838	2.247	2.957	4.416		2343	1.469	1.766	1.827
445	1.395	0.871	1.709			445	1.395	0.871	1.709		1839	2.373	3.294	4.186															1839	2.373	3.294	4.186		2344	1.323	1.756	1.686
446	1.302	0.874	1.583			446	1.302	0.874	1.583		1840	2.327	3.449	3.707															1840	2.327	3.449	3.707		2345	1.293	1.62	1.998
447	1.239	0.936	1.615			447	1.239	0.936	1.615		1841	2.618	3.863	3.458															1841	2.618	3.863	3.458		2346	1.113	1.422	1.829
448	1.261	0.979	1.521			448	1.261	0.979	1.521		1842	2.473	3.714	3.874															1842	2.473	3.714	3.874		2347	1.129	1.192	1.93
449	1.29	1.035	1.586			449	1.29	1.035	1.586		1843	2.385	3.364	3.626															1843	2.385	3.364	3.626		2348	1.106	1.362	1.897
450	1.456	1.27	1.685			450	1.456	1.27	1.685		1844	3.223	3.776	3.394															1844	3.223	3.776	3.394		2349	1.067	1.131	2.071
451	1.497	1.178	1.701			451	1.497	1.178	1.701		1845	2.275	3.072	3.074															1845	2.275	3.072	3.074		2350	1.04	1.126	2.216
452	1.689	1.461	1.662			452	1.689	1.461	1.662		1846	2.345	2.844	2.453															1846	2.345	2.844	2.453		2351	1.214	1.149	2.169
453	1.944	1.363	1.713			453	1.944	1.363	1.713		1847	2.277	3.056	2.439															1847	2.277	3.056	2.439		2352	1.282	1.271	1.793
454	1.87	1.179	1.825			454	1.87	1.179	1.825		1848	2.111	2.822	2.864															1848	2.111	2.822	2.864		2353	1.293	1.059	1.467
455	1.617	0.96	1.789			455	1.617	0.96	1.789		1849	2.024	2.675	2.981															1849	2.024	2.675	2.981		2354	1.295	1.249	1.181
456	1.612	0.906	1.845			456	1.612	0.906	1.845		1850	2.278	2.495	3.018															1850	2.278	2.495	3.018		2355	1.505	1.373	1.181
457	1.467	0.908	1.94			457	1.467	0.908	1.94		1851	2.329	2.092	3.289															1851	2.329	2.092	3.289		2356	1.51	1.379	1.329
458	1.658	0.987	1.841			458	1.658	0.987	1.841		1852	2.352	1.821	3.45															1852	2.352	1.821	3.45		2357	1.642	1.277	1.42
459	1.539	1.1	1.882			459	1.539	1.1	1.882		1853	2.508	1.504	2.841															1853	2.508	1.504	2.841		2358	2.08	0.949	1.296
460	1.379	1.102	2.087			460	1.379	1.102	2.087		1854	2.184	1.203	1.9															1854	2.184	1.203	1.9		2359	1.473	1.151	1.43
461	1.373	1.131	2.13			461	1.373	1.131	2.13		1855	2.145	1.295	1.737															1855	2.145	1.295	1.737		2360	1.574	1.469	1.377
462	1.463	1.183	2.078			462	1.463	1.183	2.078		1856	2.045	1.267	1.94															1856	2.045	1.267	1.94		2361	1.723	2.017	1.567
463	1.478	1.299	2.339			463	1.478	1.299	2.339		1857	1.991	1.287	1.966															1857	1.991	1.287	1.966		2362	1.396	2.526	1.588
464	1.394	1.283	2.487			464	1.394	1.283	2.487		1858	1.85	1.33	2.546															1858	1.85	1.33	2.546		2363	1.292	1.815	2.221
465	1.252	1.281	2.423			465	1.252	1.281	2.423		1859	1.502	1.343	1.839															1859	1.502	1.343	1.839		2364	1.223	2.129	1.993
466	1.641	1.549	2.58			466	1.641	1.549	2.58		1860	1.863	1.293	1.629															1860	1.863	1.293	1.629		2365	1.27	2.382	2.051
467	1.848	2.028	2.748			467	1.848	2.028	2.748		1861	1.854	1.12	1.276															1861	1.854	1.12	1.276		2366	1.315	2.536	1.854
468	1.436	1.796	2.565			468	1.436	1.796	2.565		1862	1.793	1.029	1.425															1862	1.793	1.029	1.425		2367	1.284	2.204	1.607
469	1.213	1.368	2.109			469	1.213	1.368	2.109		1863	1.959	1.234	1.72															1863	1.959	1.234	1.72		2368	1.223	2.256	1.809
470	1.152	1.367	2.129			470	1.152	1.367	2.129		1864	1.748	1.338	1.494															1864	1.748	1.338	1.494		2369	1.311	2.517	2.079
471	1.053	1.162	1.798			471	1.053	1.162	1.798		1865	1.696	1.488	1.393															1865	1.696	1.488	1.393		2370	1.383	2.465	2.775
472	0.903	0.999	1.606			472	0.903	0.999	1.606		1866	1.772	1.452	1.286															1866	1.772	1.452	1.286		2371	1.236	1.954	2.641
473	0.938	0.921	1.407			473	0.938	0.921	1.407		1867	1.875	1.36	1.43															1867	1.875	1.36	1.43		2372	1.332	2.06	1.688
474	0.974	0.813	1.38			474	0.974	0.813	1.38		1868	2.171	2.004	1.479															1868	2.171	2.004	1.479		2373	1.483	2.372	1.708
475	0.953	0.848	1.372			475	0.953	0.848	1.372		1869	2.379	1.547	1.377															1869	2.379	1.547	1.377		2374	1.377	2.311	2.195
476	0.957	1.014	1.125			476	0.957	1.014	1.125		1870	2.99	1.574	1.598															1870	2.99	1.574	1.598		2375	1.425	1.863	1.939
477	1.033	1.051	1.334			477	1.033	1.051	1.334		1871	3.731	1.842	2.113															1871	3.731	1.842	2.113		2376	1.771	2.129	2.178
478	1.312	1.138	1.258			478	1.312	1.138	1.258		1872	4.683	2.497	2.678															1872	4.683	2.497	2.678		2377	1.699	2.719	2.454
479	1.426	1.186	1.373			479	1.426	1.186	1.373		1873	5.038	2.77	2.593															1873	5.038	2.77	2.593		2378	1.729	2.708	2.43
480	1.492	1.206	1.589			480	1.492	1.206	1.589		1874	3.666	3.735	2.14															1874	3.666	3.735	2.14		2379	1.613	2.453	2.145
481	1.519	1.094	1.585			481	1.519	1.094	1.585		1875	2.985	3.289	2															1875	2.985	3.289	2		2380	1.608	2.117	1.659
482	1.315	0.898	1.377			482	1.315	0.898	1.377		1876	2.496	2.786	1.526															1876	2.496	2.786	1.526		2381	1.287	1.788	1.461
483	1.225	0.983	1.444			483	1.225	0.983	1.444		1877	2.366	2.469	1.498															1877	2.366	2.469	1.498		2382	1.27	1.555	1.201
484	1.516	1.119	1.638			484	1.516	1.119	1.638		1878	2.141	2.503	1.438															1878	2.141	2.503	1.438		2383	1.221	1.584	1.367
485	1.513	1.176	1.503			485	1.513	1.176	1.503		1879	2.031	1.994	1.404															1879	2.031	1.994	1.404		2384	1.193	1.435	1.3
486	1.391	1.119	1.311			486	1.391	1.119	1.311		1880	1.854	2.521	1.366															1880	1.854	2.521	1.366		2385	1.142	1.309	1.314
487	1.234	1.18	1.546			487	1.234	1.18	1.546		1881	1.765	1.881	1.166															1881	1.765	1.881	1.166		2386	1.083	1.472	1.431
488	1.091	1.11	1.613			488	1.091	1.11	1.613		1882	1.798	2.652	1.196															1882	1.798	2.652	1.196		2387	1.128	1.969	1.4
489	1.1	1.133	1.81			489	1.1	1.133	1.81		1883	1.855	2.887	1.365															1883	1.855	2.887	1.365		2388	1.304	1.477	1.455
490	1.127	1.125	1.708			490	1.127	1.125	1.708		1884	2.093	3.232	1.472															1884	2.093	3.232	1.472		2389	1.603	1.43	1.466
491	1.023	1.198	1.75			491	1.023	1.198	1.75		1885	1.993	2.046	1.39															1885	1.993	2.046	1.39		2390	1.35	2.012	1.608
492	0.988	1.213	1.642			492	0.988	1.213	1.642		1886	2.123	1.584	1.404															1886	2.123	1.584	1.404		2391	2.256	2.666	1.715
493	1.128	1.32	1.746			493	1.128	1.32	1.746		1887	2.865	2.131	1.568															1887	2.865	2.131	1.568		2392	1.423	2.735	1.875
494	1.162	1.464	1.929			494	1.162	1.464	1.929		1888	2.948	1.929	1.497															1888	2.948	1.929	1.497		2393	1.764	2.822	2.115
495	1.09	1.37	1.837			495	1.09	1.37	1.837		1889	2.997	3.012	1.861															1889	2.997	3.012	1.861		2394	1.249	3.908	2.456
496	1.201	1.363	1.805			496	1.201	1.363	1.805		1890	2.944	2.757	1.617															1890	2.944	2.757	1.617		2395	1.357	4.141	2.663
497	1.125	1.261	1.582			497	1.125	1.261	1.582		1891	3.431	3.52	1.803															1891	3.431	3.52	1.803		2396	1.038	3.194	2.981
498	1.15	1.111	1.536			498	1.15	1.111	1.536		1892	3.003	3.521	1.974															1892	3.003	3.521	1.974		2397	1.168	3.94	3.502
499	1.104	0.961	1.486			499	1.104	0.961	1.486		1893	2.887	4.1	2.411															1893	2.887	4.1	2.411		2398	1.592	5.156	4.426
500	1.061	0.9	1.437			500	1.061	0.9	1.437		1894	2.676	4.339	2.769															1894	2.676	4.339	2.769		2399	1.865	4.5	4.565
501	1.057	0.865	1.364			501	1.057	0.865	1.364		1895	2.654	4.754	3.187															1895	2.654	4.754	3.187		2400	1.873	4.588	4.819
502	1.001	1.051	1.337			502	1.001	1.051	1.337		1896	2.735	6.674	4.019															1896	2.735	6.674	4.019		2401	1.391	3.818	4.587
503	2.034	1.371	1.657			503	2.034	1.371	1.657		1897	3.176	7.421	4.227															1897	3.176	7.421	4.227		2402	1.238	4.032	4.209
504	1.346	1.128	1.338			504	1.346	1.128	1.338		1898	3.563	9.513	4.782															1898	3.563	9.513	4.782		2403	1.179	3.864	4.161
505	1.123	1.227	1.154			505	1.123	1.227	1.154		1899	9.022	5.305	7.694															SUM	1172.41	1022.38	1148.9		2404	1.027	2.703	3.485
506	0.972	1	1.32			506	0.972	1	1.32		1900	6.844	3.857	6.721															AVG	2.3216	2.02451	2.27506		2405	1.263	2.267	2.972
507	1.087	0.881	1.469			507	1.087	0.881	1.469		1901	6.446	3.463	6.233															STD	0.93658	0.901203	1.13592		2406	0.943	1.88	3.018
508	1.105	0.909	1.421			508	1.105	0.909	1.421		1902	5.057	2.764	6.614																				2407	1.127	1.714	2.44
509	1.085	0.943	1.499			509	1.085	0.943	1.499		1903	4.126	2.94	7.562																				2408	1.41	1.678	1.857
510	1.141	1.005	1.371			510	1.141	1.005	1.371		1904	3.198	3.816	6.594																				2409	1.13	1.225	1.649
511	1.075	0.913	1.292			511	1.075	0.913	1.292		1905	3.729	3.088	6.153																				2410	0.962	1.39	1.658
512	1.029	0.892	1.373			512	1.029	0.892	1.373		1906	3.385	2.514	4.655																				2411	1.046	1.524	1.973
513	1.093	0.947	1.33			513	1.093	0.947	1.33		1907	2.525	2.144	3.238																				2412	1.049	1.105	1.847
514	1.173	0.942	1.303			514	1.173	0.942	1.303		1908	1.903	1.776	2.028																				2413	0.849	1.315	1.673
515	1.177	0.929	1.302			515	1.177	0.929	1.302		1909	1.801	1.621	1.665																				2414	0.951	1.125	1.679
516	1.135	1.137	1.451			516	1.135	1.137	1.451		1910	1.683	1.644	1.738																				2415	0.987	1.021	1.634
517	1.115	1.163	1.478			517	1.115	1.163	1.478		1911	1.443	1.508	1.317																				2416	0.997	1.346	1.528
518	1.327	1.591	1.956			518	1.327	1.591	1.956		1912	1.236	1.602	1.177																				2417	1.136	1.754	1.615
519	1.427	1.734	2.234			519	1.427	1.734	2.234		1913	1.095	1.678	1.227																				2418	1.45	1.261	1.467
520	1.128	1.479	1.944			520	1.128	1.479	1.944		1914	1.337	1.741	1.781																				2419	1.006	1.42	1.205
521	0.989	1.35	1.656			521	0.989	1.35	1.656		1915	1.252	1.638	1.778																				2420	1	1.819	1.157
522	0.895	0.998	1.398			522	0.895	0.998	1.398		1916	1.342	0.978	1.85																				2421	1.11	1.539	1.499
523	0.99	0.937	1.452			523	0.99	0.937	1.452		1917	1.252	1.477	1.895																				2422	1.295	1.153	1.503
524	1.014	0.835	1.338			524	1.014	0.835	1.338		1918	1.298	1.734	1.581																				2423	1.068	1.491	1.275
525	0.882	0.805	1.416			525	0.882	0.805	1.416		1919	1.391	2.183	1.568																				2424	1.125	1.27	1.206
526	1.003	0.725	1.401			526	1.003	0.725	1.401		1920	1.465	2.356	1.657																				2425	0.965	1.256	1.345
527	0.945	0.739	1.407			527	0.945	0.739	1.407		1921	1.391	2.236	1.812																				2426	0.863	1.353	1.109
528	0.998	0.847	1.511			528	0.998	0.847	1.511		1922	1.389	2.297	3.547																				2427	0.892	1.681	1.276
529	1.295	1.24	1.569			529	1.295	1.24	1.569		1923	1.409	2.378	2.685																				2428	0.746	1.664	1.266
530	1.176	1.137	1.532			530	1.176	1.137	1.532		1924	1.289	2.535	2.963																				2429	0.713	2.027	1.938
531	1.27	1.294	1.612			531	1.27	1.294	1.612		1925	1.24	2.682	3.254																				2430	0.992	1.868	1.631
532	1.146	1.417	1.662			532	1.146	1.417	1.662		1926	1.37	2.791	2.354																				2431	1.088	1.899	1.853
533	1.231	2.252	1.769			533	1.231	2.252	1.769		1927	1.36	2.648	1.728																				2432	0.833	2.266	1.928
534	1.362	2.137	2.104			534	1.362	2.137	2.104		1928	1.45	2.594	1.888																				2433	0.908	2.252	1.858
535	1.664	2.587	2.457			535	1.664	2.587	2.457		1929	1.307	2.75	1.688																				2434	0.869	2.669	1.858
536	1.878	2.768	2.799			536	1.878	2.768	2.799		1930	1.392	2.579	1.242																				2435	0.903	2.5	1.764
537	1.915	2.817	3.039			537	1.915	2.817	3.039		1931	1.572	2.87	1.164																				2436	0.999	2.094	1.863
538	1.718	2.446	2.642			538	1.718	2.446	2.642		1932	2.497	3.112	1.346																				2437	1.138	2.157	1.88
539	1.51	2.243	2.465			539	1.51	2.243	2.465		1933	2.807	2.986	1.465																				2438	1.32	2.046	2.247
540	1.687	2.439	2.862			540	1.687	2.439	2.862		1934	3.354	3.859	1.787																				2439	1.51	2.282	2.395
541	1.784	2.258	2.947			541	1.784	2.258	2.947		1935	4.296	3.503	2.16																				2440	1.23	2.196	2.509
542	1.6	1.837	2.705			542	1.6	1.837	2.705		1936	4.465	3.07	2.022																				2441	1.327	1.704	1.913
543	1.706	2.003	2.933			543	1.706	2.003	2.933		1937	4.749	3.664	2.95																				2442	1.718	2.258	2.509
544	1.857	2.107	3.198			544	1.857	2.107	3.198		1938	4.345	3.437	2.999																				2443	1.673	2.51	2.448
545	1.704	1.759	2.999			545	1.704	1.759	2.999		1939	4.674	3.31	2.224																				2444	1.721	2.788	2.739
546	1.646	1.564	2.936			546	1.646	1.564	2.936		1940	4.688	3.541	1.983																				2445	1.995	3.637	2.362
547	1.768	1.863	3.373			547	1.768	1.863	3.373		1941	4.597	3.805	1.96																				2446	1.865	4.032	2.068
548	1.76	1.869	3.269			548	1.76	1.869	3.269		1942	4.449	3.205	2.179																				2447	1.438	2.592	2.338
549	1.495	1.52	2.855			549	1.495	1.52	2.855		1943	4.268	3.16	2.456																				2448	1.735	2.319	2.556
550	1.502	1.672	2.978			550	1.502	1.672	2.978		1944	5.051	3.685	3.136																				2449	1.753	2.29	2.396
551	1.755	1.954	3.149			551	1.755	1.954	3.149		1945	4.88	3.215	2.834																				2450	1.816	2.408	2.312
552	1.659	1.704	2.838			552	1.659	1.704	2.838		1946	3.568	3.089	2.521																				2451	1.933	2.425	2.45
553	1.268	1.398	2.663			553	1.268	1.398	2.663		1947	2.646	2.722	1.931																				2452	1.923	2.187	2.233
554	1.309	1.615	2.958			554	1.309	1.615	2.958		1948	2.252	2.799	1.416																				2453	2.256	1.909	1.979
555	1.563	1.856	2.882			555	1.563	1.856	2.882		1949	2.017	2.84	1.428																				2454	3.544	2.188	3
556	1.373	1.496	2.505			556	1.373	1.496	2.505		1950	1.794	2.992	1.693																				2455	2.855	2.499	3.609
557	1.106	1.181	2.58			557	1.106	1.181	2.58		1951	1.63	2.707	2.014																				2456	2.919	2.16	2.691
558	1.324	1.33	2.679			558	1.324	1.33	2.679		1952	1.433	2.662	2.214																				2457	3.738	2.065	4.226
559	1.52	1.355	2.196			559	1.52	1.355	2.196		1953	1.391	2.545	2.213																				2458	3.372	2.46	4.298
560	1.249	1.094	1.856			560	1.249	1.094	1.856		1954	1.544	2.077	2.084																				2459	2.735	2.35	2.978
561	1.277	1.051	2.265			561	1.277	1.051	2.265		1955	1.631	1.856	1.636																				2460	3.428	2.133	2.529
562	1.317	1.023	2.146			562	1.317	1.023	2.146		1956	1.744	1.538	3.182																				2461	2.634	2.336	1.764
563	1.247	0.992	1.462			563	1.247	0.992	1.462		1957	1.968	1.943	3.745																				2462	2.153	2.096	1.712
564	1.077	0.894	1.569			564	1.077	0.894	1.569		1958	1.735	2.797	3.218																				2463	1.812	2.251	1.596
565	0.998	0.908	2.228			565	0.998	0.908	2.228		1959	2.188	2.746	3.771																				2464	1.632	2.437	1.813
566	1.087	0.937	2.359			566	1.087	0.937	2.359		1960	2.428	2.059	2.747																				2465	1.559	2.195	1.765
567	1.121	0.942	2.302			567	1.121	0.942	2.302		1961	2.372	1.628	2.166																				2466	1.399	1.909	1.729
568	1.124	1.051	2.066			568	1.124	1.051	2.066		1962	2.216	2.338	2.047																				2467	1.453	1.811	1.657
569	1.193	1.073	2.032			569	1.193	1.073	2.032		1963	1.719	2.792	1.6																				2468	1.625	1.615	1.889
570	1.187	1.041	1.852			570	1.187	1.041	1.852		1964	2.291	3.733	1.479																				2469	2.076	1.479	1.816
571	1.109	1.174	1.76			571	1.109	1.174	1.76		1965	2.358	3.843	1.842																				2470	2.189	1.943	1.396
572	1.062	1.044	1.692			572	1.062	1.044	1.692		1966	2.388	3.263	1.493																				2471	2.173	1.987	1.699
573	1.051	1.049	1.823			573	1.051	1.049	1.823		1967	1.926	2.296	1.631																				2472	1.876	1.536	1.97
574	1.176	1.201	2.063			574	1.176	1.201	2.063		1968	1.711	2.3	2.203																				2473	2.113	1.465	1.825
575	1.337	1.107	2.142			575	1.337	1.107	2.142		1969	2.194	2.856	2.198																				2474	2.122	1.445	1.799
576	1.13	0.986	2.034			576	1.13	0.986	2.034		1970	2.122	2.579	1.736																				2475	2.084	1.576	1.84
577	1.144	0.902	2.12			577	1.144	0.902	2.12		1971	1.628	2.681	1.74																				2476	1.718	1.425	1.812
578	1.06	0.797	1.838			578	1.06	0.797	1.838		1972	2.307	2.512	1.599																				2477	1.158	1.218	1.699
579	1.149	0.816	1.592			579	1.149	0.816	1.592		1973	2.66	2.557	2.709																				2478	1.12	1.39	1.818
580	1.195	0.696	1.506			580	1.195	0.696	1.506		1974	2.392	2.138	3.584																				2479	1.191	1.28	1.858
581	1.202	0.714	1.54			581	1.202	0.714	1.54		1975	2.542	2.041	4.141																				2480	1.253	1.273	1.998
582	1.292	0.685	1.508			582	1.292	0.685	1.508		1976	2.574	1.844	3.864																				2481	1.39	1.137	2.028
583	1.292	0.784	1.705			583	1.292	0.784	1.705		1977	2.241	1.827	4.838																				2482	1.192	1.143	1.925
584	0.963	0.893	1.444			584	0.963	0.893	1.444		1978	1.802	1.546	4.783																				2483	1.13	1.331	1.902
585	0.972	0.985	1.821			585	0.972	0.985	1.821		1979	1.266	2.177	4.478																				2484	1.363	1.556	1.866
586	1.097	0.884	1.499			586	1.097	0.884	1.499		1980	1.283	1.747	2.732																				2485	1.42	1.706	1.727
587	1.007	0.772	0.932			587	1.007	0.772	0.932		1981	1.335	1.655	2.33																				2486	1.38	1.308	1.287
588	1.253	0.794	1.375			588	1.253	0.794	1.375		1982	1.232	1.613	2.567																				2487	1.532	1.313	1.584
589	1.614	0.773	1.242			589	1.614	0.773	1.242		1983	1.44	1.808	2.636																				2488	1.705	1.535	1.705
590	1.269	0.865	1.026			590	1.269	0.865	1.026		1984	1.431	1.967	1.865																				2489	1.72	1.483	1.296
591	1.156	0.754	0.898			591	1.156	0.754	0.898		1985	1.705	2.124	1.822																				2490	1.326	1.521	1.19
592	1.132	0.768	0.967			592	1.132	0.768	0.967		1986	1.704	2.086	1.926																				2491	1.271	1.454	1.603
593	1.167	0.828	0.846			593	1.167	0.828	0.846		1987	1.64	2.033	1.739																				2492	1.478	1.539	2.007
594	1.211	0.879	0.835			594	1.211	0.879	0.835		1988	1.627	1.775	1.781																				2493	1.353	1.103	1.573
595	1.269	0.898	0.931			595	1.269	0.898	0.931		1989	1.694	2.396	1.805																				2494	1.101	1.241	1.829
596	1.322	1.044	1.091			596	1.322	1.044	1.091		1990	1.714	2.147	1.924																				2495	1.037	0.993	1.437
597	1.253	0.933	1.065			597	1.253	0.933	1.065		1991	1.637	2.789	2.156																				2496	1.064	1.195	1.689
598	1.166	0.937	1.06			598	1.166	0.937	1.06		1992	1.473	2.597	1.811																				2497	1.067	1.182	1.793
599	1.052	0.919	1.412			599	1.052	0.919	1.412		1993	1.418	2.558	1.566																				2498	1.023	0.999	1.629
600	1.224	0.978	1.134			600	1.224	0.978	1.134		1994	1.716	3.702	1.965																				2499	0.937	0.886	1.343
601	1.047	1.088	1.166			601	1.047	1.088	1.166		1995	1.833	2.926	2.021																				2500	0.879	0.96	1.509
602	1.36	0.875	0.962			602	1.36	0.875	0.962		1996	2.09	3.002	2.532																				2501	1.027	1	1.69
603	1.328	0.848	1.731			603	1.328	0.848	1.731		1997	2.223	3.108	3.029																				2502	1.208	1.125	1.473
604	1.457	0.947	1.135			604	1.457	0.947	1.135		1998	2.436	2.728	3.284																				2503	0.979	1.425	1.561
605	1.229	0.927	1.102			605	1.229	0.927	1.102		1999	3.092	2.489	2.885																				2504	0.809	1.977	1.746
606	1.278	0.963	1.185			606	1.278	0.963	1.185		2000	3.483	2.77	3.244																				2505	0.852	1.962	2.082
607	2.14	0.977	2.076			607	2.14	0.977	2.076		2001	3.487	2.71	3.411																				2506	0.97	2.257	2.02
608	1.405	0.954	1.523			608	1.405	0.954	1.523		2002	5.163	2.251	3.448																				2507	1.045	2.526	2.065
609	1.128	0.986	1.157			609	1.128	0.986	1.157		2003	5.158	2.106	2.959																				2508	1.246	3.165	2.214
610	1.307	0.813	1.731			610	1.307	0.813	1.731		2004	5.131	1.905	2.364																				2509	1.282	3.137	3.003
611	1.293	0.728	1.647			611	1.293	0.728	1.647		2005	5.018	1.898	2.165																				2510	1.396	2.894	3.153
612	1.298	0.755	1.71			612	1.298	0.755	1.71		2006	3.921	2.125	2.031																				2511	1.585	3.115	3.166
613	1.382	0.805	1.506			613	1.382	0.805	1.506		2007	4.372	2.625	2.117																				2512	2.032	3.063	3.383
614	1.014	0.732	1.677			614	1.014	0.732	1.677		2008	3.614	2.629	2.307																				2513	2.001	2.669	3.062
615	0.973	0.804	1.727			615	0.973	0.804	1.727		2009	2.983	2.43	2.249																				2514	2.673	1.883	2.789
616	0.885	0.871	1.821			616	0.885	0.871	1.821		2010	3.053	2.438	2.334																				2515	2.38	2.106	3.648
617	1.053	0.919	1.996			617	1.053	0.919	1.996		2011	3.084	2.325	2.256																				2516	1.37	1.972	3.332
618	1.231	0.962	2.119			618	1.231	0.962	2.119		2012	2.606	1.848	2.042																				2517	1.403	2.005	2.297
619	1.776	1.338	2.435			619	1.776	1.338	2.435		2013	2.422	1.705	1.952																				2518	1.207	2.161	2.279
620	1.687	1.471	2.604			620	1.687	1.471	2.604		2014	2.451	1.478	1.884																				2519	1.193	2.073	2.315
621	1.592	1.601	2.447			621	1.592	1.601	2.447		2015	2.343	1.5	2.084																				2520	1.154	1.619	1.706
622	2.005	2.702	2.489			622	2.005	2.702	2.489		2016	2.515	1.595	2.401																				2521	1.358	1.513	1.365
623	2.386	2.598	2.499			623	2.386	2.598	2.499		2017	2.387	1.525	3.237																				2522	1.507	1.886	1.761
624	2.894	2.362	2.493			624	2.894	2.362	2.493		2018	2.03	1.586	4.026																				2523	1.226	1.225	1.263
625	2.97	2.215	2.888			625	2.97	2.215	2.888		2019	2.166	1.87	4.57																				2524	1.09	0.98	1.253
626	2.734	2.643	3.183			626	2.734	2.643	3.183		2020	2.397	2.548	5.968																				2525	1.488	1.055	1.892
627	2.421	2.835	3.05			627	2.421	2.835	3.05		2021	2.287	2.394	6.209																				2526	1.236	1.144	2.064
628	2.712	2.703	3.342			628	2.712	2.703	3.342		2022	2.4	2.099	5.58																				2527	1.007	0.963	2.049
629	2.83	2.886	3.802			629	2.83	2.886	3.802		2023	2.592	1.843	4.398																				2528	1.172	0.984	2.189
630	2.596	3.034	4.108			630	2.596	3.034	4.108		2024	2.418	2.002	3.634																				2529	0.92	0.88	1.483
631	2.898	3.092	4.098			631	2.898	3.092	4.098		2025	2.571	1.766	2.685																				2530	1.061	0.975	2.149
632	2.912	3.095	3.898			632	2.912	3.095	3.898		2026	2.017	1.405	2.414																				2531	1.223	1.385	2.466
633	3.052	3.684	4.181			633	3.052	3.684	4.181		2027	2.185	1.326	2.174																				2532	1.224	1.467	1.849
634	2.91	2.086	4.688			634	2.91	2.086	4.688		2028	2.147	1.649	1.793																				2533	1.139	1.372	1.22
635	3.701	1.752	4.635			635	3.701	1.752	4.635		2029	2.069	1.564	2.203																				2534	1.157	1.523	1.687
636	2.647	2.138	5.298			636	2.647	2.138	5.298		2030	1.654	1.827	2.116																				2535	1.251	1.638	1.975
637	1.942	1.841	4.769			637	1.942	1.841	4.769		2031	1.523	1.531	1.768																				2536	1.343	1.663	1.527
638	2.226	1.835	4.279			638	2.226	1.835	4.279		2032	1.416	1.498	1.895																				2537	1.284	1.676	1.319
639	2.215	1.947	3.571			639	2.215	1.947	3.571		2033	1.642	1.416	2.283																				2538	1.253	1.77	1.901
640	1.479	1.375	2.489			640	1.479	1.375	2.489		2034	1.647	1.723	2.068																				2539	1.472	1.813	2.075
641	1.708	1.392	2.612			641	1.708	1.392	2.612		2035	1.579	1.625	1.754																				2540	1.525	1.822	1.7
642	1.729	1.468	2.863			642	1.729	1.468	2.863		2036	2.153	1.578	1.704																				2541	1.389	1.873	1.634
643	1.636	1.337	2.499			643	1.636	1.337	2.499		2037	2.679	1.931	1.901																				2542	1.721	2.251	2.346
644	1.648	1.214	2.15			644	1.648	1.214	2.15		2038	2.203	2.181	2																				2543	2.023	2.384	2.544
645	2.181	1.232	2.239			645	2.181	1.232	2.239		2039	1.625	2.062	1.714																				2544	1.957	2.525	2.141
646	1.107	1.05	1.724			646	1.107	1.05	1.724		2040	2.63	2.275	1.66																				2545	1.789	2.066	1.982
647	1.117	1.245	1.34			647	1.117	1.245	1.34		2041	3.087	2.568	1.689																				2546	2.021	2.549	2.424
648	1.38	1.13	1.414			648	1.38	1.13	1.414		2042	2.504	2.391	1.643																				2547	1.895	2.997	2.065
649	1.48	0.796	1.273			649	1.48	0.796	1.273		2043	2.225	2.537	1.564																				2548	2.015	2.521	2.345
650	1.28	0.979	1.102			650	1.28	0.979	1.102		2044	2.403	2.539	1.447																				2549	1.926	2.875	2.051
651	1.505	1.077	1.178			651	1.505	1.077	1.178		2045	2.733	2.727	1.705																				2550	1.666	1.886	1.852
652	1.245	0.882	1.104			652	1.245	0.882	1.104		2046	2.575	3.074	1.585																				2551	2.002	1.891	2.334
653	1.275	0.848	0.999			653	1.275	0.848	0.999		2047	2.655	2.906	1.501																				2552	2.221	2.204	2.286
654	1.081	0.859	1.185			654	1.081	0.859	1.185		2048	2.981	3.169	1.954																				2553	2.227	1.895	2.117
655	0.904	0.87	1.212			655	0.904	0.87	1.212		2049	3.173	2.827	1.936																				2554	2.232	1.614	1.995
656	1.259	0.869	1.153			656	1.259	0.869	1.153		2050	2.753	2.497	1.882																				2555	2.114	1.806	1.887
657	1.423	0.781	1.051			657	1.423	0.781	1.051		2051	1.806	2.613	2.104																				2556	2.204	1.499	1.735
658	1.582	0.878	1.072			658	1.582	0.878	1.072		2052	1.651	2.687	2.695																				2557	2.495	1.174	1.403
659	1.54	0.728	1.3			659	1.54	0.728	1.3		2053	1.493	1.88	2.085																				2558	2.349	1.17	1.17
660	1.35	1.012	1.29			660	1.35	1.012	1.29		2054	1.474	1.388	1.833																				2559	2.062	1.019	1.24
661	1.351	0.676	1.023			661	1.351	0.676	1.023		2055	1.421	1.156	1.448																				2560	2.506	1.008	1.331
662	1.362	0.675	1.027			662	1.362	0.675	1.027		2056	1.387	1.203	1.502																				2561	3.382	1.332	1.906
663	1.37	0.669	1.004			663	1.37	0.669	1.004		2057	1.459	1.193	1.149																				2562	3.058	1.424	1.575
664	1.337	0.722	0.989			664	1.337	0.722	0.989		2058	1.488	0.901	0.988																				2563	2.464	1.4	1.837
665	1.192	0.747	0.978			665	1.192	0.747	0.978		2059	1.261	1.077	1.047																				2564	2.247	1.582	1.881
666	1.051	0.835	0.921			666	1.051	0.835	0.921		2060	1.101	1.253	2.155																				2565	2.079	1.406	1.765
667	1.234	0.766	1.061			667	1.234	0.766	1.061		2061	0.93	1.243	1.417																				2566	2.23	1.216	1.304
668	1.464	0.96	1.299			668	1.464	0.96	1.299		2062	0.932	1.127	1.516																				2567	1.984	1.415	1.544
669	1.414	1.106	1.389			669	1.414	1.106	1.389		2063	1.272	1.411	1.395																				2568	1.576	1.739	1.273
670	1.33	1.355	1.422			670	1.33	1.355	1.422		2064	1.553	1.497	1.067																				2569	1.198	1.432	1.327
671	1.499	1.488	1.501			671	1.499	1.488	1.501		2065	1.114	1.819	1.048																				2570	1.196	1.283	1.341
672	2.161	1.762	1.464			672	2.161	1.762	1.464		2066	1.201	1.752	1.014																				2571	1.035	1.192	1.334
673	2.454	1.756	1.727			673	2.454	1.756	1.727		2067	1.302	1.346	0.98																				2572	0.915	1.096	1.942
674	2.471	2.059	2.418			674	2.471	2.059	2.418		2068	1.398	1.73	1.229																				2573	0.904	1.254	1.291
675	2.253	2.317	2.267			675	2.253	2.317	2.267		2069	1.429	1.475	1.248																				2574	0.914	0.921	1.052
676	2.13	2.293	2.726			676	2.13	2.293	2.726		2070	1.35	1.385	1.115																				2575	0.869	1.07	1.515
677	3.151	2.098	2.506			677	3.151	2.098	2.506		2071	1.399	1.565	1.277																				2576	0.774	1.1	1.709
678	4.043	2.193	3.045			678	4.043	2.193	3.045		2072	1.454	1.493	1.183																				2577	0.71	1.115	1.724
679	5.404	2.133	2.928			679	5.404	2.133	2.928		2073	1.595	1.281	1.452																				2578	0.712	1.165	1.591
680	4.325	2.347	2.443			680	4.325	2.347	2.443		2074	1.481	1.146	2.667																				2579	0.836	1.087	1.294
681	3.911	2.773	2.694			681	3.911	2.773	2.694		2075	1.525	1.223	3.161																				2580	0.734	1.178	1.233
682	3.835	2.979	2.358			682	3.835	2.979	2.358		2076	1.399	1.142	1.948																				2581	0.828	1.659	1.184
683	3.545	2.843	1.709			683	3.545	2.843	1.709		2077	1.141	1.277	1.616																				2582	0.983	1.537	1.068
684	2.438	3.02	1.641			684	2.438	3.02	1.641		2078	1.296	1.436	1.65																				2583	0.922	1.601	1.067
685	2.137	2.451	1.634			685	2.137	2.451	1.634		2079	1.208	1.135	1.163																				2584	0.81	1.988	1.24
686	2.348	2.239	1.783			686	2.348	2.239	1.783		2080	1.163	1.138	1.353																				2585	0.948	2.365	1.284
687	3.122	2.317	2.231			687	3.122	2.317	2.231		2081	1.47	1.824	1.075																				2586	0.937	2.183	1.068
688	5.358	2.585	1.993			688	5.358	2.585	1.993		2082	1.389	2.224	0.981																				2587	0.922	2.015	1.006
689	6.705	3.329	3.102			689	6.705	3.329	3.102		2083	1.303	2.253	0.892																				2588	1.008	1.553	0.899
690	7.902	4.32	3.526			690	7.902	4.32	3.526		2084	1.009	2.012	0.942																				2589	1.053	1.19	1.129
691	9.445	5.488	4.228			691	9.445	5.488	4.228		2085	1.03	1.989	1.1																				2590	1.008	1.314	1.355
692	0.282	7.333	4.993			692	0.282	7.333	4.993		2086	0.877	1.558	1.283																				2591	0.91	1.116	1.476
693	0.512	8.389	5.438			693	0.512	8.389	5.438		2087	0.998	1.578	1.184																				2592	0.949	0.861	1.99
694	2.352	9.994	7.44			694	2.352	9.994	7.44		2088	1.113	1.514	1.167																				2593	0.994	0.939	2.266
695	3.014	1.841	8.526			695	3.014	1.841	8.526		2089	1.268	1.53	1.362																				2594	1.031	1.038	1.858
696	4.205	3.276	0.402			696	4.205	3.276	0.402		2090	1.287	1.907	1.148																				2595	1.06	0.945	1.714
697	3.403	5.265	4.81			697	3.403	5.265	4.81		2091	1.575	1.564	1.261																				2596	0.921	0.833	1.603
698	2.026	3.573	3.267			698	2.026	3.573	3.267		2092	1.718	1.792	1.307																				2597	0.897	0.932	1.664
699	1.739	2.757	2.457			699	1.739	2.757	2.457		2093	1.71	1.997	1.283																				2598	1.054	0.922	1.372
700	1.732	2.292	2.112			700	1.732	2.292	2.112		2094	1.528	1.749	1.498																				2599	1.054	0.874	1.173
701	1.811	2.079	1.913			701	1.811	2.079	1.913		2095	1.956	2.067	1.671																				2600	1.059	0.988	1.233
702	1.862	1.952	1.791			702	1.862	1.952	1.791		2096	2.731	2.339	1.688																				2601	1.1	1.081	1.459
703	1.612	1.835	1.607			703	1.612	1.835	1.607		2097	2.841	2.296	1.59																				2602	1.179	1.034	1.634
704	1.539	1.805	1.57			704	1.539	1.805	1.57		2098	3.022	3.689	1.743																				2603	1.071	1.165	1.595
705	1.307	1.746	1.631			705	1.307	1.746	1.631		2099	3.004	4.809	2.088																				2604	1.104	1.416	1.634
706	1.16	1.623	1.64			706	1.16	1.623	1.64		2100	3.263	5.048	2.713																				2605	1.105	2.1	1.889
707	1.163	1.944	1.796			707	1.163	1.944	1.796		2101	3.525	5.038	2.509																				2606	1.177	1.342	1.541
708	1.106	1.846	1.894			708	1.106	1.846	1.894		2102	2.5	4.322	2.223																				2607	1.031	1.098	1.504
709	1.042	1.286	1.717			709	1.042	1.286	1.717		2103	1.664	3.996	1.698																				2608	1.048	0.91	1.747
710	1.11	1.913	1.641			710	1.11	1.913	1.641		2104	1.796	2.86	1.638																				2609	1.141	0.87	2.154
711	1.095	2.421	1.689			711	1.095	2.421	1.689		2105	1.712	2.385	1.434																				2610	1	0.946	2.782
712	1.04	1.912	1.677			712	1.04	1.912	1.677		2106	1.532	1.971	1.403																				2611	1.071	1.038	2.907
713	1.049	1.63	1.605			713	1.049	1.63	1.605		2107	1.378	1.698	1.371																				2612	1.013	1.481	3.184
714	1.142	2.728	1.463			714	1.142	2.728	1.463		2108	1.13	1.494	1.435																				2613	0.9	1.194	3.624
715	1.189	2.913	1.521			715	1.189	2.913	1.521		2109	1.424	1.36	1.399																				2614	0.994	1.163	5.683
716	1.206	1.917	1.86			716	1.206	1.917	1.86		2110	1.562	1.174	1.412																				2615	1.309	1.403	7.748
717	1.004	1.857	1.804			717	1.004	1.857	1.804		2111	1.356	1.082	1.177																				SUM	1530.03	1526.7	1526.81
718	1.01	1.724	1.631			718	1.01	1.724	1.631		2112	1.65	1.067	1.688																				AVG	2.13393	2.12929	2.12944
719	1.048	1.309	1.832			719	1.048	1.309	1.832		2113	1.344	1.099	1.286																				STD	1.40811	0.950734	1.00754
720	1.177	1.871	2.161			720	1.177	1.871	2.161		2114	1.329	1.25	1.498
721	1.031	1.131	1.773			721	1.031	1.131	1.773		2115	1.243	1.244	1.417
722	0.981	1.295	1.798			722	0.981	1.295	1.798		2116	1.384	1.108	1.151
723	0.968	1.493	1.396			723	0.968	1.493	1.396		2117	1.27	1.045	1.31
724	0.968	1.184	1.412			724	0.968	1.184	1.412		2118	1.356	1.14	1.425
725	1.022	1.101	1.014			725	1.022	1.101	1.014		2119	1.522	0.972	1.417
726	1.016	1.291	0.989			726	1.016	1.291	0.989		2120	1.048	1.375	1.391
727	1.071	1.159	0.996			727	1.071	1.159	0.996		2121	0.925	1.475	1.346
728	1.1	1.019	0.992			728	1.1	1.019	0.992		2122	1.204	1.576	1.328
729	1.398	1.095	0.97			729	1.398	1.095	0.97		2123	1.175	1.876	1.291
730	1.248	0.97	1.061			730	1.248	0.97	1.061		2124	1.087	1.408	1.266
731	1.208	1.087	1.134			731	1.208	1.087	1.134		2125	1.278	1.624	1.202
732	1.561	1.144	1.342			732	1.561	1.144	1.342		2126	1.62	1.807	1.141
733	1.438	1.112	1.25			733	1.438	1.112	1.25		2127	2.23	2.324	1.704
734	1.014	1.026	1.331			734	1.014	1.026	1.331		2128	1.693	1.508	1.231
735	1.111	1.133	1.506			735	1.111	1.133	1.506		2129	1.071	1.233	1.335
736	1.065	1.152	1.412			736	1.065	1.152	1.412		2130	0.998	1.431	1.414
737	1.049	1.091	1.274			737	1.049	1.091	1.274		2131	0.924	1.148	1.174
738	1.113	1.223	1.402			738	1.113	1.223	1.402		2132	0.923	1.327	1.288
739	1.455	1.253	1.398			739	1.455	1.253	1.398		2133	1.255	1.039	1.335
740	1.351	1.119	1.306			740	1.351	1.119	1.306		2134	1.036	0.986	1.46
741	1.123	1.184	1.431			741	1.123	1.184	1.431		2135	1.089	0.902	1.479
742	1.337	1.235	1.547			742	1.337	1.235	1.547		2136	1.031	1.202	1.45
743	1.424	2.181	1.478			743	1.424	2.181	1.478		2137	1.343	1.171	1.422
744	1.394	2.064	2.001			744	1.394	2.064	2.001		2138	1.965	1.556	1.656
745	1.45	1.306	2.437			745	1.45	1.306	2.437		2139	2.856	1.345	1.475
746	1.783	1.46	2.867			746	1.783	1.46	2.867		2140	2.064	1.957	1.916
747	2.053	2.277	3.261			747	2.053	2.277	3.261		2141	1.645	1.568	1.415
748	2.241	2.049	3.334			748	2.241	2.049	3.334		2142	1.671	1.901	1.385
749	1.845	1.856	2.36			749	1.845	1.856	2.36		2143	1.948	2.324	1.556
750	1.795	2.216	1.837			750	1.795	2.216	1.837		2144	2.45	2.289	1.67
751	1.785	1.756	2.132			751	1.785	1.756	2.132		2145	2.488	2.165	1.593
752	1.901	2.062	2.06			752	1.901	2.062	2.06		2146	2.715	2.023	1.431
753	1.891	1.703	3.305			753	1.891	1.703	3.305		2147	3.133	2.328	1.626
754	1.652	1.773	2.24			754	1.652	1.773	2.24		2148	3.508	2.596	1.965
755	1.799	1.495	2.228			755	1.799	1.495	2.228		2149	3.618	2.634	2.124
756	1.915	1.594	2.322			756	1.915	1.594	2.322		2150	3.811	2.834	2.065
757	1.951	1.347	1.47			757	1.951	1.347	1.47		2151	4.194	3.513	2.197
758	2.407	1.678	1.585			758	2.407	1.678	1.585		2152	4.398	3.781	2.334
759	1.474	1.774	1.205			759	1.474	1.774	1.205		2153	4.449	3.29	2.47
760	1.503	1.91	1.537			760	1.503	1.91	1.537		2154	4.57	3.473	2.481
761	1.564	1.955	1.477			761	1.564	1.955	1.477		2155	4.89	3.961	2.642
762	1.876	1.951	1.738			762	1.876	1.951	1.738		2156	5.093	3.929	2.922
763	1.696	1.957	1.75			763	1.696	1.957	1.75		2157	5.187	3.809	3.004
764	1.737	2.011	1.962			764	1.737	2.011	1.962		2158	5.449	4.274	3.184
765	1.91	2.114	1.866			765	1.91	2.114	1.866		2159	5.767	4.666	3.366
766	1.753	2.036	2.174			766	1.753	2.036	2.174		2160	5.82	4.659	3.472
767	1.34	1.845	2.095			767	1.34	1.845	2.095		2161	5.905	4.471	3.276
768	1.393	1.947	1.831			768	1.393	1.947	1.831		2162	6.11	4.803	3.447
769	1.362	1.847	1.801			769	1.362	1.847	1.801		2163	5.807	4.237	3.045
770	1.265	1.697	1.593			770	1.265	1.697	1.593		2164	5.157	3.655	2.345
771	1.251	1.603	1.627			771	1.251	1.603	1.627		2165	4.803	3.122	2.031
772	1.253	1.36	1.583			772	1.253	1.36	1.583		2166	4.795	3.354	2.036
773	1.352	1.565	1.49			773	1.352	1.565	1.49		2167	5.537	3.317	2.255
774	1.374	1.762	1.595			774	1.374	1.762	1.595		2168	5.462	2.98	2.094
775	1.432	1.765	1.387			775	1.432	1.765	1.387		2169	5.224	2.554	2.025
776	1.555	2.054	1.562			776	1.555	2.054	1.562		2170	5.483	2.479	2.202
777	1.536	2.159	1.71			777	1.536	2.159	1.71		2171	5.001	2.706	2.175
778	1.535	2.031	1.676			778	1.535	2.031	1.676		2172	4.362	2.449	2.04
779	1.552	2.103	1.709			779	1.552	2.103	1.709		2173	4.6	2.2	2.181
780	1.62	2.367	1.72			780	1.62	2.367	1.72		2174	4.873	2.501	2.599
781	1.711	2.346	1.569			781	1.711	2.346	1.569		2175	4.296	2.553	2.543
782	1.653	2.411	1.979			782	1.653	2.411	1.979		2176	4.16	2.158	2.655
783	1.5	2.181	2.225			783	1.5	2.181	2.225		2177	4.679	2.231	2.743
784	1.368	1.968	1.585			784	1.368	1.968	1.585		2178	4.59	2.528	2.492
785	1.417	2.108	1.381			785	1.417	2.108	1.381		2179	4.077	2.234	2.266
786	1.62	2.215	1.877			786	1.62	2.215	1.877		2180	4.465	2.001	2.444
787	1.444	2.027	1.731			787	1.444	2.027	1.731		2181	4.965	2.375	2.649
788	1.308	1.874	2.082			788	1.308	1.874	2.082		2182	4.572	2.454	2.574
789	1.384	1.996	2.539			789	1.384	1.996	2.539		2183	4.327	2.096	2.841
790	1.36	1.9	2.081			790	1.36	1.9	2.081		2184	5.423	2.246	3.759
791	1.31	1.873	1.799			791	1.31	1.873	1.799		2185	5.713	2.835	3.923
792	1.222	1.762	1.676			792	1.222	1.762	1.676		2186	5.024	3.296	3.603
793	1.253	1.609	2.018			793	1.253	1.609	2.018		2187	5.833	3.711	4.225
794	1.331	1.49	2.048			794	1.331	1.49	2.048		2188	6.203	4.377	4.886
795	2.512	1.275	2.724			795	2.512	1.275	2.724		2189	5.795	4.067	4.267
796	2.11	1.105	2.515			796	2.11	1.105	2.515		2190	5.285	3.877	3.534
797	2.148	1.422	2.463			797	2.148	1.422	2.463		2191	5.322	3.862	3.544
798	2.423	1.451	2.479			798	2.423	1.451	2.479		2192	5.536	3.798	3.523
799	3.865	1.252	2.268			799	3.865	1.252	2.268		2193	5.759	3.957	3.149
800	3.358	1.523	1.888			800	3.358	1.523	1.888		2194	5.838	4.028	2.537
801	3.473	1.898	2.175			801	3.473	1.898	2.175		2195	6.063	4.461	2.784
802	4.083	1.976	1.964			802	4.083	1.976	1.964		2196	5.629	4.526	2.784
803	3.471	2.653	1.807			803	3.471	2.653	1.807		2197	6.317	4.76	3.148
804	3.582	3.113	2.747			804	3.582	3.113	2.747		2198	5.801	4.21	3.003
805	3.737	3.767	2.771			805	3.737	3.767	2.771		2199	5.186	3.482	2.581
806	2.976	3.776	2.513			806	2.976	3.776	2.513		2200	5.581	3.799	2.542
807	2.338	2.606	1.847			807	2.338	2.606	1.847		2201	6.212	4.413	2.734
808	2.08	2.123	1.702			808	2.08	2.123	1.702		2202	6.656	4.851	3.311
809	1.796	1.575	1.481			809	1.796	1.575	1.481		2203	6.255	4.937	3.384
810	2.163	1.108	1.096			810	2.163	1.108	1.096		2204	6.127	4.818	3.579
811	2.125	1.041	1.182			811	2.125	1.041	1.182		2205	5.627	4.016	3.495
812	1.926	0.986	1.162			812	1.926	0.986	1.162		2206	5.554	4	3.406
813	2.337	0.924	1.505			813	2.337	0.924	1.505		2207	4.507	3.382	3.151
814	1.284	1.02	1.62			814	1.284	1.02	1.62		2208	4.654	3.837	3.25
815	1.101	1.322	1.512			815	1.101	1.322	1.512		2209	3.853	3.297	2.811
816	1.229	1.372	1.627			816	1.229	1.372	1.627		2210	4.139	3.304	2.807
817	1.232	1.38	1.544			817	1.232	1.38	1.544		2211	4.194	3.131	2.609
818	1.261	1.266	1.428			818	1.261	1.266	1.428		2212	3.898	2.503	2.193
819	1.123	1.184	1.452			819	1.123	1.184	1.452		2213	3.343	2.456	2.383
820	1.143	1.297	1.587			820	1.143	1.297	1.587		2214	3.26	2.727	2.447
821	1.091	1.178	1.769			821	1.091	1.178	1.769		2215	3.344	2.099	2.182
822	1.223	1.333	1.693			822	1.223	1.333	1.693		2216	3.409	1.661	2.142
823	1.166	1.626	1.69			823	1.166	1.626	1.69		2217	3.148	2.018	2.187
824	1.026	1.744	1.62			824	1.026	1.744	1.62		2218	2.794	1.796	2.025
825	1.046	1.701	1.643			825	1.046	1.701	1.643		2219	3.483	1.781	2.194
826	1.122	1.671	1.711			826	1.122	1.671	1.711		2220	2.792	1.965	2.222
827	1.266	1.701	1.894			827	1.266	1.701	1.894		2221	2.456	3.298	1.947
828	1.241	1.765	1.956			828	1.241	1.765	1.956		2222	2.067	3.314	1.84
829	1.253	1.692	1.861			829	1.253	1.692	1.861		2223	2.352	2.93	1.769
830	1.253	1.75	1.893			830	1.253	1.75	1.893		2224	2.44	2.263	1.464
831	1.251	1.759	1.74			831	1.251	1.759	1.74		2225	2.366	2.175	1.425
832	1.259	1.895	1.658			832	1.259	1.895	1.658		2226	1.694	2.296	1.312
833	1.394	1.925	1.555			833	1.394	1.925	1.555		2227	1.767	2.36	1.343
834	1.74	2.133	1.904			834	1.74	2.133	1.904		2228	1.346	2.038	1.431
835	1.954	2.314	2.725			835	1.954	2.314	2.725		2229	1.179	1.569	1.372
836	2.488	2.497	3.664			836	2.488	2.497	3.664		2230	1.565	1.467	1.388
837	2.297	2.877	3.005			837	2.297	2.877	3.005		2231	1.343	1.359	1.554
838	1.837	2.755	2.573			838	1.837	2.755	2.573		2232	1.092	1.032	1.515
839	1.65	2.733	1.976			839	1.65	2.733	1.976		2233	0.997	0.967	1.616
840	1.497	2.419	1.842			840	1.497	2.419	1.842		2234	0.798	1.157	1.704
841	1.403	2.233	1.838			841	1.403	2.233	1.838		2235	0.878	1.65	1.653
842	1.355	2.041	1.93			842	1.355	2.041	1.93		2236	0.911	1.447	1.791
843	1.271	1.853	1.91			843	1.271	1.853	1.91		2237	0.988	1.34	1.685
844	1.289	1.786	2.022			844	1.289	1.786	2.022		2238	0.968	1.331	1.551
845	1.273	1.742	2.024			845	1.273	1.742	2.024		2239	1.045	1.574	1.453
846	1.229	1.871	2.088			846	1.229	1.871	2.088		2240	1.219	1.605	1.801
847	1.217	2.053	2.021			847	1.217	2.053	2.021		2241	1.724	1.556	1.618
848	1.266	1.9	2.283			848	1.266	1.9	2.283		2242	1.645	1.455	1.548
849	1.512	2.07	2.344			849	1.512	2.07	2.344		2243	1.507	1.641	1.348
850	1.429	1.92	2.253			850	1.429	1.92	2.253		2244	1.822	1.869	1.444
851	1.334	1.871	2.136			851	1.334	1.871	2.136		2245	1.648	1.766	1.595
852	1.342	1.998	2.261			852	1.342	1.998	2.261		2246	1.118	1.435	1.648
853	1.343	2.104	2.145			853	1.343	2.104	2.145		2247	1.211	1.367	1.636
854	1.402	2.265	2.201			854	1.402	2.265	2.201		2248	1.273	1.25	1.685
855	1.518	2.627	2.173			855	1.518	2.627	2.173		2249	1.29	1.193	1.57
856	1.472	2.761	2.556			856	1.472	2.761	2.556		2250	1.548	1.083	1.784
857	1.772	3.003	2.421			857	1.772	3.003	2.421		2251	1.905	1.367	1.83
858	1.675	3.047	2.917			858	1.675	3.047	2.917		2252	1.986	1.396	1.902
859	1.838	2.91	2.917			859	1.838	2.91	2.917		2253	1.635	1.434	2.064
860	1.725	2.6	2.221			860	1.725	2.6	2.221		2254	1.839	1.711	2.071
861	1.538	2.379	1.833			861	1.538	2.379	1.833		2255	1.962	1.778	2.064
862	1.792	2.313	1.838			862	1.792	2.313	1.838		2256	1.988	2.083	2.295
863	1.677	1.967	1.76			863	1.677	1.967	1.76		2257	1.943	2.195	2.836
864	1.533	1.843	1.586			864	1.533	1.843	1.586		2258	1.732	2.45	2.804
865	1.46	1.774	1.669			865	1.46	1.774	1.669		2259	1.779	2.614	2.63
866	1.293	1.783	1.753			866	1.293	1.783	1.753		2260	1.847	2.57	2.998
867	1.24	1.659	1.775			867	1.24	1.659	1.775		2261	1.668	2.566	3.466
868	1.228	1.723	1.794			868	1.228	1.723	1.794		2262	1.552	2.372	3.614
869	1.217	1.745	1.69			869	1.217	1.745	1.69		2263	1.635	2.503	2.887
870	1.295	1.929	1.849			870	1.295	1.929	1.849		2264	1.684	2.788	2.892
871	1.192	1.765	1.728			871	1.192	1.765	1.728		2265	1.745	2.572	3.572
872	1.213	1.705	1.889			872	1.213	1.705	1.889		2266	2.061	2.239	3.499
873	1.316	1.678	2.116			873	1.316	1.678	2.116		2267	2.034	2.286	3.465
874	1.386	1.579	1.981			874	1.386	1.579	1.981		2268	1.832	2.506	3.146
875	1.492	1.512	1.491			875	1.492	1.512	1.491		2269	1.692	1.825	2.862
876	1.712	1.468	1.502			876	1.712	1.468	1.502		2270	1.744	1.943	3.282
877	1.621	1.443	1.386			877	1.621	1.443	1.386		2271	1.963	1.761	2.732
878	1.406	1.376	1.25			878	1.406	1.376	1.25		2272	2.035	1.734	2.957
879	1.575	1.58	1.642			879	1.575	1.58	1.642		2273	1.863	1.695	2.069
880	1.896	1.692	1.626			880	1.896	1.692	1.626		2274	2.033	2.04	2.177
881	2.04	1.694	1.699			881	2.04	1.694	1.699		2275	1.729	1.576	2.215
882	2.009	2.336	1.675			882	2.009	2.336	1.675		2276	1.79	1.451	1.853
883	1.307	1.547	1.361			883	1.307	1.547	1.361		2277	1.641	1.426	1.471
884	1.372	0.967	1.089			884	1.372	0.967	1.089		2278	1.723	1.715	1.363
885	1.371	1.112	1.133			885	1.371	1.112	1.133		2279	1.459	1.703	1.228
886	1.221	1.302	1.15			886	1.221	1.302	1.15		2280	1.485	1.853	1.419
887	1.219	1.096	0.973			887	1.219	1.096	0.973		2281	1.603	1.326	1.309
888	1.192	0.89	1.028			888	1.192	0.89	1.028		2282	1.708	1.248	1.255
889	0.999	0.871	1.326			889	0.999	0.871	1.326		2283	1.529	1.876	1.218
890	1.067	1.042	1.397			890	1.067	1.042	1.397		2284	1.297	1.829	1.15
891	0.972	1.034	1.275			891	0.972	1.034	1.275		2285	1.256	2.138	1.109
892	0.883	0.881	1.282			892	0.883	0.881	1.282		2286	1.609	2.958	1.174
893	0.833	0.92	1.244			893	0.833	0.92	1.244		2287	1.705	3.458	1.322
894	0.838	1.029	1.066			894	0.838	1.029	1.066		2288	1.777	5.206	1.357
895	0.844	1.101	1.069			895	0.844	1.101	1.069		2289	1.965	5.779	1.071
896	0.869	1.091	1.066			896	0.869	1.091	1.066		2290	1.835	4.604	1.584
897	0.869	1.199	1.211			897	0.869	1.199	1.211		2291	1.883	4.428	1.654
898	0.931	1.591	1.169			898	0.931	1.591	1.169		2292	1.747	5.483	1.701
899	1.185	1.584	1.217			899	1.185	1.584	1.217		2293	1.799	4.731	2.457
900	1.237	1.379	1.355			900	1.237	1.379	1.355		2294	2.175	3.893	2.851
901	1.306	1.178	1.355			901	1.306	1.178	1.355		2295	3.848	4.199	4.497
902	1.616	1.266	1.7			902	1.616	1.266	1.7		2296	4.84	3.611	5.57
903	1.803	1.314	1.439			903	1.803	1.314	1.439		2297	6.433	4.4	7.573
904	1.56	1.182	1.647			904	1.56	1.182	1.647		2298	7.978	3.608	5.292
905	1.317	1.122	1.729			905	1.317	1.122	1.729		2299	7.879	3.67	4.548
906	1.263	0.889	1.274			906	1.263	0.889	1.274		2300	7.348	4.982	4.212
907	1.135	0.895	1			907	1.135	0.895	1		2301	7.007	4.627	4.025
908	1.009	1.075	1.029			908	1.009	1.075	1.029		2302	7.243	3.179	3.698
909	1.056	1.54	1.201			909	1.056	1.54	1.201		2303	5.265	2.644	3.457
910	1.175	1.693	1.089			910	1.175	1.693	1.089		2304	6.135	3.986	3.561
911	1.08	1.378	1.207			911	1.08	1.378	1.207		2305	5.551	4.409	3.247
912	1.087	1.569	1.505			912	1.087	1.569	1.505		2306	3.709	3.258	2.526
913	0.97	1.329	1.473			913	0.97	1.329	1.473		2307	2.499	2.38	2.214
914	1.065	1.293	1.418			914	1.065	1.293	1.418		2308	1.514	1.956	2.246
915	1.177	1.501	1.298			915	1.177	1.501	1.298		2309	1.517	1.595	1.993
916	1.316	1.874	1.389			916	1.316	1.874	1.389		2310	1.31	1.696	1.989
917	1.382	2.03	1.462			917	1.382	2.03	1.462		2311	1.224	1.514	1.84
918	1.417	2.628	1.531			918	1.417	2.628	1.531		2312	1.207	1.308	1.663
919	1.63	2.973	1.737			919	1.63	2.973	1.737		2313	1.185	1.32	1.735
920	1.929	2.497	1.882			920	1.929	2.497	1.882		2314	1.155	1.273	1.628
921	2.142	4.293	2.158			921	2.142	4.293	2.158		2315	1.137	1.224	1.336
922	3.037	4.612	2.895			922	3.037	4.612	2.895		2316	1.159	1.072	1.422
923	2.525	5.472	3.114			923	2.525	5.472	3.114		2317	1.138	1.173	1.499
924	3.184	7.178	3.455			924	3.184	7.178	3.455		2318	1.12	1.142	1.374
925	3.478	7.742	4.051			925	3.478	7.742	4.051		2319	1.139	0.974	1.278
926	3.413	7.15	5.489			926	3.413	7.15	5.489		2320	1.268	0.962	1.339
927	4.409	7.138	5.277			927	4.409	7.138	5.277		2321	1.343	1.132	1.38
928	4.664	7.862	4.849			928	4.664	7.862	4.849		2322	1.385	1.074	1.404
929	6.604	9.206	6.25			929	6.604	9.206	6.25		2323	1.579	0.989	1.446
930	8.949	9.47	5.991			930	8.949	9.47	5.991		2324	1.656	1.043	1.429
931	9.117	0.984	6.747			931	9.117	0.984	6.747		2325	1.365	1.229	1.414
932	8.323	0.957	6.508			932	8.323	0.957	6.508		2326	1.428	1.413	1.4
933	9.032	1.196	5.599			933	9.032	1.196	5.599		2327	1.472	1.297	1.26
934	8.931	1.211	5.861			934	8.931	1.211	5.861		2328	1.657	1.408	1.136
935	8.655	1.478	3.689			935	8.655	1.478	3.689		2329	2.026	1.624	1.147
936	9.805	1.81	3.514			936	9.805	1.81	3.514		2330	1.898	1.823	1.469
937	0.279	1.588	1.969			937	0.279	1.588	1.969		2331	1.672	1.601	1.329
938	2.724	0.892	2.064			938	2.724	0.892	2.064		2332	1.686	1.617	1.222
939	3.271	8.662	1.98			939	3.271	8.662	1.98		2333	1.356	1.497	1.146
940	1.742	6.916	1.87			940	1.742	6.916	1.87		2334	1.605	1.486	1.135
941	0.9	6.132	2.619			941	0.9	6.132	2.619		2335	1.625	1.667	1.263
942	9.491	6.076	2.433			942	9.491	6.076	2.433		2336	1.925	1.659	1.283
943	7.571	4.825	2.61			943	7.571	4.825	2.61		2337	1.675	1.493	1.106
944	5.56	4.856	3.184			944	5.56	4.856	3.184		2338	1.873	1.651	1.274
945	4.173	4.444	3.474			945	4.173	4.444	3.474		2339	2.128	1.845	1.442
946	3.756	3.982	3.611			946	3.756	3.982	3.611		2340	2.286	1.81	1.418
947	4.997	3.87	2.857			947	4.997	3.87	2.857		2341	1.816	1.758	1.315
948	5.475	3.63	3.031			948	5.475	3.63	3.031		2342	1.529	1.793	1.589
949	4.815	3.182	3.189			949	4.815	3.182	3.189		2343	1.469	1.766	1.827
950	3.57	2.286	3.136			950	3.57	2.286	3.136		2344	1.323	1.756	1.686
951	3.567	2.376	2.908			951	3.567	2.376	2.908		2345	1.293	1.62	1.998
952	3.434	2.304	3.666			952	3.434	2.304	3.666		2346	1.113	1.422	1.829
953	3.626	2.116	4.267			953	3.626	2.116	4.267		2347	1.129	1.192	1.93
954	5.285	2.315	5.543			954	5.285	2.315	5.543		2348	1.106	1.362	1.897
955	6.135	2.466	7.105			955	6.135	2.466	7.105		2349	1.067	1.131	2.071
956	7.207	2.622	7.701			956	7.207	2.622	7.701		2350	1.04	1.126	2.216
957	7.129	2.543	7.685			957	7.129	2.543	7.685		2351	1.214	1.149	2.169
958	5.938	2.239	7.493			958	5.938	2.239	7.493		2352	1.282	1.271	1.793
959	5.998	2.282	7.211			959	5.998	2.282	7.211		2353	1.293	1.059	1.467
960	5.986	2.32	7.097			960	5.986	2.32	7.097		2354	1.295	1.249	1.181
961	6.165	2.27	5.996			961	6.165	2.27	5.996		2355	1.505	1.373	1.181
962	4.593	2.083	4.726			962	4.593	2.083	4.726		2356	1.51	1.379	1.329
963	2.925	2.073	3.185			963	2.925	2.073	3.185		2357	1.642	1.277	1.42
964	2.226	2.014	2.443			964	2.226	2.014	2.443		2358	2.08	0.949	1.296
965	2.501	1.585	1.55			965	2.501	1.585	1.55		2359	1.473	1.151	1.43
966	2.161	1.595	1.796			966	2.161	1.595	1.796		2360	1.574	1.469	1.377
967	1.729	1.218	1.41			967	1.729	1.218	1.41		2361	1.723	2.017	1.567
968	1.511	1.051	1.242			968	1.511	1.051	1.242		2362	1.396	2.526	1.588
969	1.391	1.132	1.385			969	1.391	1.132	1.385		2363	1.292	1.815	2.221
970	1.227	1.114	1.477			970	1.227	1.114	1.477		2364	1.223	2.129	1.993
971	1.111	0.974	1.372			971	1.111	0.974	1.372		2365	1.27	2.382	2.051
972	1.083	1.075	1.215			972	1.083	1.075	1.215		2366	1.315	2.536	1.854
973	1.217	1.029	1.174			973	1.217	1.029	1.174		2367	1.284	2.204	1.607
974	1.133	1.044	1.161			974	1.133	1.044	1.161		2368	1.223	2.256	1.809
975	1.378	1.22	1.248			975	1.378	1.22	1.248		2369	1.311	2.517	2.079
976	1.295	1.097	1.478			976	1.295	1.097	1.478		2370	1.383	2.465	2.775
977	1.145	1.138	1.114			977	1.145	1.138	1.114		2371	1.236	1.954	2.641
978	1.138	1.158	1.13			978	1.138	1.158	1.13		2372	1.332	2.06	1.688
979	1.167	1.208	1.422			979	1.167	1.208	1.422		2373	1.483	2.372	1.708
980	1.265	1.183	1.36			980	1.265	1.183	1.36		2374	1.377	2.311	2.195
981	1.271	1.117	1.139			981	1.271	1.117	1.139		2375	1.425	1.863	1.939
982	0.914	0.737	0.902			982	0.914	0.737	0.902		2376	1.771	2.129	2.178
983	1.168	1.605	0.942			983	1.168	1.605	0.942		2377	1.699	2.719	2.454
984	0.897	1.2	0.736			984	0.897	1.2	0.736		2378	1.729	2.708	2.43
985	0.855	0.892	0.904			985	0.855	0.892	0.904		2379	1.613	2.453	2.145
986	1.043	0.993	0.774			986	1.043	0.993	0.774		2380	1.608	2.117	1.659
987	0.916	0.914	0.818			987	0.916	0.914	0.818		2381	1.287	1.788	1.461
988	1.023	1.209	0.939			988	1.023	1.209	0.939		2382	1.27	1.555	1.201
989	0.907	1.192	1.114			989	0.907	1.192	1.114		2383	1.221	1.584	1.367
990	1.17	1.013	0.994			990	1.17	1.013	0.994		2384	1.193	1.435	1.3
991	1.225	0.717	1.022			991	1.225	0.717	1.022		2385	1.142	1.309	1.314
992	1.011	0.685	1.286			992	1.011	0.685	1.286		2386	1.083	1.472	1.431
993	1.048	0.801	1.492			993	1.048	0.801	1.492		2387	1.128	1.969	1.4
994	1.14	0.843	1.384			994	1.14	0.843	1.384		2388	1.304	1.477	1.455
995	0.865	0.823	1.255			995	0.865	0.823	1.255		2389	1.603	1.43	1.466
996	0.738	1.123	1.239			996	0.738	1.123	1.239		2390	1.35	2.012	1.608
997	0.625	0.879	1.309			997	0.625	0.879	1.309		2391	2.256	2.666	1.715
998	0.635	1.013	1.417			998	0.635	1.013	1.417		2392	1.423	2.735	1.875
999	0.594	1.207	1.337			999	0.594	1.207	1.337		2393	1.764	2.822	2.115
1000	0.721	0.869	1.225			1000	0.721	0.869	1.225		2394	1.249	3.908	2.456
1001	0.773	0.83	1.046			1001	0.773	0.83	1.046		2395	1.357	4.141	2.663
1002	0.833	0.93	1.261			1002	0.833	0.93	1.261		2396	1.038	3.194	2.981
1003	0.986	1.264	1.29			1003	0.986	1.264	1.29		2397	1.168	3.94	3.502
1004	0.878	1.299	1.072			1004	0.878	1.299	1.072		2398	1.592	5.156	4.426
1005	1.118	1.376	1.172			1005	1.118	1.376	1.172		2399	1.865	4.5	4.565
1006	0.958	1.521	1.033			1006	0.958	1.521	1.033		2400	1.873	4.588	4.819
1007	1.423	1.622	1.131			1007	1.423	1.622	1.131		2401	1.391	3.818	4.587
1008	1.213	1.856	1.251			1008	1.213	1.856	1.251		2402	1.238	4.032	4.209
1009	1.559	1.874	1.511			1009	1.559	1.874	1.511		2403	1.179	3.864	4.161
1010	1.517	2.651	1.869			1010	1.517	2.651	1.869		2404	1.027	2.703	3.485
1011	1.785	2.85	2.223			1011	1.785	2.85	2.223		2405	1.263	2.267	2.972
1012	1.792	2.789	2.32			1012	1.792	2.789	2.32		2406	0.943	1.88	3.018
1013	1.456	2.078	1.958			1013	1.456	2.078	1.958		2407	1.127	1.714	2.44
1014	1.132	2.467	1.689			1014	1.132	2.467	1.689		2408	1.41	1.678	1.857
1015	1.002	1.924	0.937			1015	1.002	1.924	0.937		2409	1.13	1.225	1.649
1016	0.897	1.651	0.892			1016	0.897	1.651	0.892		2410	0.962	1.39	1.658
1017	0.944	1.227	0.978			1017	0.944	1.227	0.978		2411	1.046	1.524	1.973
1018	0.964	1.078	1.006			1018	0.964	1.078	1.006		2412	1.049	1.105	1.847
1019	0.993	0.92	1.03			1019	0.993	0.92	1.03		2413	0.849	1.315	1.673
1020	0.773	1.01	1.032			1020	0.773	1.01	1.032		2414	0.951	1.125	1.679
1021	0.732	0.943	0.967			1021	0.732	0.943	0.967		2415	0.987	1.021	1.634
1022	0.669	0.931	1.072			1022	0.669	0.931	1.072		2416	0.997	1.346	1.528
1023	0.729	0.968	1.286			1023	0.729	0.968	1.286		2417	1.136	1.754	1.615
1024	0.775	1.274	1.173			1024	0.775	1.274	1.173		2418	1.45	1.261	1.467
1025	1	1.269	1.341			1025	1	1.269	1.341		2419	1.006	1.42	1.205
1026	1.282	1.182	1.424			1026	1.282	1.182	1.424		2420	1	1.819	1.157
1027	1.516	1.084	1.332			1027	1.516	1.084	1.332		2421	1.11	1.539	1.499
1028	1.611	0.984	1.206			1028	1.611	0.984	1.206		2422	1.295	1.153	1.503
1029	1.634	0.936	1.138			1029	1.634	0.936	1.138		2423	1.068	1.491	1.275
1030	1.872	1.037	1.2			1030	1.872	1.037	1.2		2424	1.125	1.27	1.206
1031	2.114	1.238	1.332			1031	2.114	1.238	1.332		2425	0.965	1.256	1.345
1032	2.063	1.381	1.359			1032	2.063	1.381	1.359		2426	0.863	1.353	1.109
1033	1.908	1.578	1.355			1033	1.908	1.578	1.355		2427	0.892	1.681	1.276
1034	1.607	1.702	1.673			1034	1.607	1.702	1.673		2428	0.746	1.664	1.266
1035	1.708	1.939	1.964			1035	1.708	1.939	1.964		2429	0.713	2.027	1.938
1036	1.204	2.118	1.673			1036	1.204	2.118	1.673		2430	0.992	1.868	1.631
1037	1.089	2.321	1.845			1037	1.089	2.321	1.845		2431	1.088	1.899	1.853
1038	1.012	1.407	1.861			1038	1.012	1.407	1.861		2432	0.833	2.266	1.928
1039	0.932	1.546	1.355			1039	0.932	1.546	1.355		2433	0.908	2.252	1.858
1040	0.828	1.478	1.511			1040	0.828	1.478	1.511		2434	0.869	2.669	1.858
1041	0.894	1.358	1.375			1041	0.894	1.358	1.375		2435	0.903	2.5	1.764
1042	0.832	1.41	1.243			1042	0.832	1.41	1.243		2436	0.999	2.094	1.863
1043	0.932	1.334	0.989			1043	0.932	1.334	0.989		2437	1.138	2.157	1.88
1044	0.969	1.204	1.142			1044	0.969	1.204	1.142		2438	1.32	2.046	2.247
1045	0.851	1.171	1.354			1045	0.851	1.171	1.354		2439	1.51	2.282	2.395
1046	0.88	1.212	1.497			1046	0.88	1.212	1.497		2440	1.23	2.196	2.509
1047	0.919	1.081	1.463			1047	0.919	1.081	1.463		2441	1.327	1.704	1.913
1048	1.051	1.077	1.293			1048	1.051	1.077	1.293		2442	1.718	2.258	2.509
1049	1.179	1.375	1.487			1049	1.179	1.375	1.487		2443	1.673	2.51	2.448
1050	1.262	1.847	1.512			1050	1.262	1.847	1.512		2444	1.721	2.788	2.739
1051	1.349	2.084	1.695			1051	1.349	2.084	1.695		2445	1.995	3.637	2.362
1052	1.582	2.367	2.058			1052	1.582	2.367	2.058		2446	1.865	4.032	2.068
1053	1.487	2.008	2.203			1053	1.487	2.008	2.203		2447	1.438	2.592	2.338
1054	1.405	2.092	1.936			1054	1.405	2.092	1.936		2448	1.735	2.319	2.556
1055	1.331	1.782	1.286			1055	1.331	1.782	1.286		2449	1.753	2.29	2.396
1056	1.75	1.99	1.565			1056	1.75	1.99	1.565		2450	1.816	2.408	2.312
1057	1.205	1.776	2.058			1057	1.205	1.776	2.058		2451	1.933	2.425	2.45
1058	1.465	1.684	2.441			1058	1.465	1.684	2.441		2452	1.923	2.187	2.233
1059	1.55	1.326	2.438			1059	1.55	1.326	2.438		2453	2.256	1.909	1.979
1060	1.359	1.288	1.938			1060	1.359	1.288	1.938		2454	3.544	2.188	3
1061	1.271	1.276	2.099			1061	1.271	1.276	2.099		2455	2.855	2.499	3.609
1062	1.66	0.985	1.977			1062	1.66	0.985	1.977		2456	2.919	2.16	2.691
1063	1.187	0.839	1.289			1063	1.187	0.839	1.289		2457	3.738	2.065	4.226
1064	0.887	0.87	1.135			1064	0.887	0.87	1.135		2458	3.372	2.46	4.298
1065	0.852	0.851	1.03			1065	0.852	0.851	1.03		2459	2.735	2.35	2.978
1066	0.762	1.114	1.053			1066	0.762	1.114	1.053		2460	3.428	2.133	2.529
1067	0.815	1.36	1.138			1067	0.815	1.36	1.138		2461	2.634	2.336	1.764
1068	0.834	1.883	1.082			1068	0.834	1.883	1.082		2462	2.153	2.096	1.712
1069	1.095	1.648	0.838			1069	1.095	1.648	0.838		2463	1.812	2.251	1.596
1070	1.057	1.258	0.993			1070	1.057	1.258	0.993		2464	1.632	2.437	1.813
1071	1.173	1.318	1.185			1071	1.173	1.318	1.185		2465	1.559	2.195	1.765
1072	1.034	1.697	1.134			1072	1.034	1.697	1.134		2466	1.399	1.909	1.729
1073	1.172	1.891	1.264			1073	1.172	1.891	1.264		2467	1.453	1.811	1.657
1074	1.078	1.853	1.208			1074	1.078	1.853	1.208		2468	1.625	1.615	1.889
1075	1.192	2.145	1.273			1075	1.192	2.145	1.273		2469	2.076	1.479	1.816
1076	1.182	2.117	1.309			1076	1.182	2.117	1.309		2470	2.189	1.943	1.396
1077	1.261	2.009	1.133			1077	1.261	2.009	1.133		2471	2.173	1.987	1.699
1078	1.015	1.906	1.135			1078	1.015	1.906	1.135		2472	1.876	1.536	1.97
1079	1.147	2.12	1.008			1079	1.147	2.12	1.008		2473	2.113	1.465	1.825
1080	1.163	2.348	1.156			1080	1.163	2.348	1.156		2474	2.122	1.445	1.799
1081	1.231	2.206	1.163			1081	1.231	2.206	1.163		2475	2.084	1.576	1.84
1082	1.493	2.372	1.499			1082	1.493	2.372	1.499		2476	1.718	1.425	1.812
1083	2.136	2.605	1.897			1083	2.136	2.605	1.897		2477	1.158	1.218	1.699
1084	2.17	2.882	1.911			1084	2.17	2.882	1.911		2478	1.12	1.39	1.818
1085	2.39	2.745	2.028			1085	2.39	2.745	2.028		2479	1.191	1.28	1.858
1086	1.969	1.942	1.646			1086	1.969	1.942	1.646		2480	1.253	1.273	1.998
1087	1.729	2.019	1.556			1087	1.729	2.019	1.556		2481	1.39	1.137	2.028
1088	1.811	2.135	1.671			1088	1.811	2.135	1.671		2482	1.192	1.143	1.925
1089	1.726	1.997	1.473			1089	1.726	1.997	1.473		2483	1.13	1.331	1.902
1090	1.5	1.668	1.229			1090	1.5	1.668	1.229		2484	1.363	1.556	1.866
1091	1.628	1.591	1.378			1091	1.628	1.591	1.378		2485	1.42	1.706	1.727
1092	2.021	1.712	1.406			1092	2.021	1.712	1.406		2486	1.38	1.308	1.287
1093	1.883	1.591	1.235			1093	1.883	1.591	1.235		2487	1.532	1.313	1.584
1094	1.509	1.348	1.382			1094	1.509	1.348	1.382		2488	1.705	1.535	1.705
1095	1.649	1.441	1.828			1095	1.649	1.441	1.828		2489	1.72	1.483	1.296
1096	1.461	1.537	1.83			1096	1.461	1.537	1.83		2490	1.326	1.521	1.19
1097	1.328	1.37	1.529			1097	1.328	1.37	1.529		2491	1.271	1.454	1.603
1098	1.484	1.436	1.53			1098	1.484	1.436	1.53		2492	1.478	1.539	2.007
1099	1.381	1.665	2.127			1099	1.381	1.665	2.127		2493	1.353	1.103	1.573
1100	1.346	1.561	2.174			1100	1.346	1.561	2.174		2494	1.101	1.241	1.829
1101	1.381	1.443	1.607			1101	1.381	1.443	1.607		2495	1.037	0.993	1.437
1102	1.326	1.415	1.677			1102	1.326	1.415	1.677		2496	1.064	1.195	1.689
1103	1.298	1.257	2.128			1103	1.298	1.257	2.128		2497	1.067	1.182	1.793
1104	1.35	1.275	2.137			1104	1.35	1.275	2.137		2498	1.023	0.999	1.629
1105	1.255	1.1	1.559			1105	1.255	1.1	1.559		2499	0.937	0.886	1.343
1106	1.312	1.419	1.486			1106	1.312	1.419	1.486		2500	0.879	0.96	1.509
1107	1.32	1.467	1.559			1107	1.32	1.467	1.559		2501	1.027	1	1.69
1108	1.3	1.69	1.566			1108	1.3	1.69	1.566		2502	1.208	1.125	1.473
1109	1.081	1.146	1.515			1109	1.081	1.146	1.515		2503	0.979	1.425	1.561
1110	1.193	1.217	1.394			1110	1.193	1.217	1.394		2504	0.809	1.977	1.746
1111	1.138	0.975	1.22			1111	1.138	0.975	1.22		2505	0.852	1.962	2.082
1112	1.243	0.881	1.264			1112	1.243	0.881	1.264		2506	0.97	2.257	2.02
1113	1.189	0.887	1.387			1113	1.189	0.887	1.387		2507	1.045	2.526	2.065
1114	1.236	1.125	1.133			1114	1.236	1.125	1.133		2508	1.246	3.165	2.214
1115	1.266	0.991	1.054			1115	1.266	0.991	1.054		2509	1.282	3.137	3.003
1116	1.36	0.865	1.263			1116	1.36	0.865	1.263		2510	1.396	2.894	3.153
1117	1.415	1.1	1.276			1117	1.415	1.1	1.276		2511	1.585	3.115	3.166
1118	1.596	0.785	0.895			1118	1.596	0.785	0.895		2512	2.032	3.063	3.383
1119	1.615	0.965	0.976			1119	1.615	0.965	0.976		2513	2.001	2.669	3.062
1120	1.389	0.873	1.255			1120	1.389	0.873	1.255		2514	2.673	1.883	2.789
1121	1.193	0.879	1.54			1121	1.193	0.879	1.54		2515	2.38	2.106	3.648
1122	1.163	0.806	1.395			1122	1.163	0.806	1.395		2516	1.37	1.972	3.332
1123	1.483	0.821	1.476			1123	1.483	0.821	1.476		2517	1.403	2.005	2.297
1124	1.425	0.902	1.636			1124	1.425	0.902	1.636		2518	1.207	2.161	2.279
1125	1.5	1.105	1.712			1125	1.5	1.105	1.712		2519	1.193	2.073	2.315
1126	1.659	1.202	1.758			1126	1.659	1.202	1.758		2520	1.154	1.619	1.706
1127	1.7	1.235	1.901			1127	1.7	1.235	1.901		2521	1.358	1.513	1.365
1128	1.98	1.286	2.161			1128	1.98	1.286	2.161		2522	1.507	1.886	1.761
1129	1.898	1.66	2.76			1129	1.898	1.66	2.76		2523	1.226	1.225	1.263
1130	1.859	1.8	2.913			1130	1.859	1.8	2.913		2524	1.09	0.98	1.253
1131	2.101	1.938	3.565			1131	2.101	1.938	3.565		2525	1.488	1.055	1.892
1132	2.224	1.902	3.232			1132	2.224	1.902	3.232		2526	1.236	1.144	2.064
1133	1.812	1.341	2.418			1133	1.812	1.341	2.418		2527	1.007	0.963	2.049
1134	1.785	1.249	2.977			1134	1.785	1.249	2.977		2528	1.172	0.984	2.189
1135	1.875	1.544	3.212			1135	1.875	1.544	3.212		2529	0.92	0.88	1.483
1136	2.009	1.431	3.112			1136	2.009	1.431	3.112		2530	1.061	0.975	2.149
1137	2.081	1.312	2.56			1137	2.081	1.312	2.56		2531	1.223	1.385	2.466
1138	1.98	1.188	3.051			1138	1.98	1.188	3.051		2532	1.224	1.467	1.849
1139	1.733	1.361	2.859			1139	1.733	1.361	2.859		2533	1.139	1.372	1.22
1140	1.574	1.382	2.035			1140	1.574	1.382	2.035		2534	1.157	1.523	1.687
1141	1.608	1.066	1.603			1141	1.608	1.066	1.603		2535	1.251	1.638	1.975
1142	1.313	1.112	1.624			1142	1.313	1.112	1.624		2536	1.343	1.663	1.527
1143	1.11	1.153	1.497			1143	1.11	1.153	1.497		2537	1.284	1.676	1.319
1144	1.058	1.327	1.531			1144	1.058	1.327	1.531		2538	1.253	1.77	1.901
1145	1.069	1.21	1.536			1145	1.069	1.21	1.536		2539	1.472	1.813	2.075
1146	1.002	1.194	1.511			1146	1.002	1.194	1.511		2540	1.525	1.822	1.7
1147	1.041	1.24	1.553			1147	1.041	1.24	1.553		2541	1.389	1.873	1.634
1148	1.124	1.349	1.568			1148	1.124	1.349	1.568		2542	1.721	2.251	2.346
1149	1.314	1.19	1.546			1149	1.314	1.19	1.546		2543	2.023	2.384	2.544
1150	1.307	1.328	1.377			1150	1.307	1.328	1.377		2544	1.957	2.525	2.141
1151	1.269	1.636	1.502			1151	1.269	1.636	1.502		2545	1.789	2.066	1.982
1152	1.32	1.517	1.629			1152	1.32	1.517	1.629		2546	2.021	2.549	2.424
1153	1.403	1.615	1.67			1153	1.403	1.615	1.67		2547	1.895	2.997	2.065
1154	1.564	1.643	1.713			1154	1.564	1.643	1.713		2548	2.015	2.521	2.345
1155	1.607	1.675	1.927			1155	1.607	1.675	1.927		2549	1.926	2.875	2.051
1156	1.666	1.943	1.978			1156	1.666	1.943	1.978		2550	1.666	1.886	1.852
1157	1.599	1.984	2.004			1157	1.599	1.984	2.004		2551	2.002	1.891	2.334
1158	1.412	1.838	2.215			1158	1.412	1.838	2.215		2552	2.221	2.204	2.286
1159	1.581	2.02	2.47			1159	1.581	2.02	2.47		2553	2.227	1.895	2.117
1160	1.735	2.321	2.562			1160	1.735	2.321	2.562		2554	2.232	1.614	1.995
1161	1.572	2.177	2.755			1161	1.572	2.177	2.755		2555	2.114	1.806	1.887
1162	1.528	1.912	3.065			1162	1.528	1.912	3.065		2556	2.204	1.499	1.735
1163	1.658	2.001	3.478			1163	1.658	2.001	3.478		2557	2.495	1.174	1.403
1164	1.888	2.124	3.895			1164	1.888	2.124	3.895		2558	2.349	1.17	1.17
1165	1.881	1.971	3.585			1165	1.881	1.971	3.585		2559	2.062	1.019	1.24
1166	1.688	1.678	3.13			1166	1.688	1.678	3.13		2560	2.506	1.008	1.331
1167	1.86	1.659	3.261			1167	1.86	1.659	3.261		2561	3.382	1.332	1.906
1168	1.661	1.475	2.824			1168	1.661	1.475	2.824		2562	3.058	1.424	1.575
1169	1.413	1.366	2.319			1169	1.413	1.366	2.319		2563	2.464	1.4	1.837
1170	1.178	1.187	2.118			1170	1.178	1.187	2.118		2564	2.247	1.582	1.881
1171	1.095	1.041	1.846			1171	1.095	1.041	1.846		2565	2.079	1.406	1.765
1172	0.997	1.064	1.76			1172	0.997	1.064	1.76		2566	2.23	1.216	1.304
1173	0.98	1.266	1.567			1173	0.98	1.266	1.567		2567	1.984	1.415	1.544
1174	0.958	0.989	1.266			1174	0.958	0.989	1.266		2568	1.576	1.739	1.273
1175	1.014	1.119	1.192			1175	1.014	1.119	1.192		2569	1.198	1.432	1.327
1176	1.154	1.282	1.264			1176	1.154	1.282	1.264		2570	1.196	1.283	1.341
1177	1.363	1.258	1.154			1177	1.363	1.258	1.154		2571	1.035	1.192	1.334
1178	1.209	1.079	1.093			1178	1.209	1.079	1.093		2572	0.915	1.096	1.942
1179	1.207	0.843	1.041			1179	1.207	0.843	1.041		2573	0.904	1.254	1.291
1180	1.325	0.982	1.254			1180	1.325	0.982	1.254		2574	0.914	0.921	1.052
1181	1.134	1.083	1.311			1181	1.134	1.083	1.311		2575	0.869	1.07	1.515
1182	1.232	0.987	1.203			1182	1.232	0.987	1.203		2576	0.774	1.1	1.709
1183	1.333	1.044	1.229			1183	1.333	1.044	1.229		2577	0.71	1.115	1.724
1184	1.403	1.03	1.461			1184	1.403	1.03	1.461		2578	0.712	1.165	1.591
1185	1.072	1.067	1.365			1185	1.072	1.067	1.365		2579	0.836	1.087	1.294
1186	1.042	1.094	1.452			1186	1.042	1.094	1.452		2580	0.734	1.178	1.233
1187	1.098	1.192	1.434			1187	1.098	1.192	1.434		2581	0.828	1.659	1.184
1188	1.277	1.383	1.453			1188	1.277	1.383	1.453		2582	0.983	1.537	1.068
1189	1.224	1.335	1.78			1189	1.224	1.335	1.78		2583	0.922	1.601	1.067
1190	1.199	1.299	1.924			1190	1.199	1.299	1.924		2584	0.81	1.988	1.24
1191	1.305	1.4	1.803			1191	1.305	1.4	1.803		2585	0.948	2.365	1.284
1192	1.375	1.529	2.023			1192	1.375	1.529	2.023		2586	0.937	2.183	1.068
1193	1.339	1.503	2.25			1193	1.339	1.503	2.25		2587	0.922	2.015	1.006
1194	1.207	1.447	2.228			1194	1.207	1.447	2.228		2588	1.008	1.553	0.899
1195	1.071	1.353	1.958			1195	1.071	1.353	1.958		2589	1.053	1.19	1.129
1196	1.035	1.168	1.941			1196	1.035	1.168	1.941		2590	1.008	1.314	1.355
1197	1.032	1.082	1.797			1197	1.032	1.082	1.797		2591	0.91	1.116	1.476
1198	0.961	0.932	1.408			1198	0.961	0.932	1.408		2592	0.949	0.861	1.99
1199	0.974	0.825	1.303			1199	0.974	0.825	1.303		2593	0.994	0.939	2.266
1200	1.054	0.891	1.131			1200	1.054	0.891	1.131		2594	1.031	1.038	1.858
1201	0.962	0.871	1.135			1201	0.962	0.871	1.135		2595	1.06	0.945	1.714
1202	1.133	0.907	1.296			1202	1.133	0.907	1.296		2596	0.921	0.833	1.603
1203	1.211	0.963	1.559			1203	1.211	0.963	1.559		2597	0.897	0.932	1.664
1204	1.181	0.908	1.575			1204	1.181	0.908	1.575		2598	1.054	0.922	1.372
1205	1.313	1.043	1.764			1205	1.313	1.043	1.764		2599	1.054	0.874	1.173
1206	1.55	1.058	2.047			1206	1.55	1.058	2.047		2600	1.059	0.988	1.233
1207	1.443	1.006	1.816			1207	1.443	1.006	1.816		2601	1.1	1.081	1.459
1208	1.377	1.023	2.233			1208	1.377	1.023	2.233		2602	1.179	1.034	1.634
1209	1.942	1.12	2.735			1209	1.942	1.12	2.735		2603	1.071	1.165	1.595
1210	2.033	1.12	2.639			1210	2.033	1.12	2.639		2604	1.104	1.416	1.634
1211	2.058	1.374	3.029			1211	2.058	1.374	3.029		2605	1.105	2.1	1.889
1212	2.626	1.553	3.903			1212	2.626	1.553	3.903		2606	1.177	1.342	1.541
1213	2.807	1.539	2.99			1213	2.807	1.539	2.99		2607	1.031	1.098	1.504
1214	2.162	1.584	3.149			1214	2.162	1.584	3.149		2608	1.048	0.91	1.747
1215	2.282	2.116	3.424			1215	2.282	2.116	3.424		2609	1.141	0.87	2.154
1216	1.994	2.107	3.039			1216	1.994	2.107	3.039		2610	1	0.946	2.782
1217	1.932	1.707	2.805			1217	1.932	1.707	2.805		2611	1.071	1.038	2.907
1218	1.867	1.508	2.687			1218	1.867	1.508	2.687		2612	1.013	1.481	3.184
1219	1.601	1.326	2.396			1219	1.601	1.326	2.396		2613	0.9	1.194	3.624
1220	1.479	1.272	2.513			1220	1.479	1.272	2.513		2614	0.994	1.163	5.683
1221	1.202	1.172	1.797			1221	1.202	1.172	1.797		2615	1.309	1.403	7.748
1222	1.072	1.316	1.501			1222	1.072	1.316	1.501		SUM	2702.44	2549.08	2675.71
1223	1.156	1.019	1.458			1223	1.156	1.019	1.458		AVG	2.21149	2.08599	2.18961
1224	1.284	1.175	1.36			1224	1.284	1.175	1.36		STD	1.23828	0.931641	1.06444
1225	1.421	1.345	1.499			1225	1.421	1.345	1.499
1226	1.544	1.639	2.204			1226	1.544	1.639	2.204
1227	1.522	1.516	2.009			1227	1.522	1.516	2.009
1228	1.951	1.75	1.831			1228	1.951	1.75	1.831
1229	1.807	1.599	1.836			1229	1.807	1.599	1.836
1230	1.996	1.797	2.022			1230	1.996	1.797	2.022
1231	1.982	1.853	1.992			1231	1.982	1.853	1.992
1232	2.377	2.146	2.137			1232	2.377	2.146	2.137
1233	2.768	2.336	2.248			1233	2.768	2.336	2.248
1234	2.932	2.365	2.429			1234	2.932	2.365	2.429
1235	2.689	2.07	2.212			1235	2.689	2.07	2.212
1236	2.56	2.056	1.967			1236	2.56	2.056	1.967
1237	2.725	2.198	2.172			1237	2.725	2.198	2.172
1238	2.878	2.075	2.289			1238	2.878	2.075	2.289
1239	2.9	1.941	2.041			1239	2.9	1.941	2.041
1240	2.824	2.097	2.024			1240	2.824	2.097	2.024
1241	2.82	2.091	2.112			1241	2.82	2.091	2.112
1242	2.899	1.849	2.055			1242	2.899	1.849	2.055
1243	2.665	1.821	1.938			1243	2.665	1.821	1.938
1244	2.253	1.969	2.011			1244	2.253	1.969	2.011
1245	2.149	1.922	1.841			1245	2.149	1.922	1.841
1246	1.904	1.641	1.625			1246	1.904	1.641	1.625
1247	2.06	1.77	1.832			1247	2.06	1.77	1.832
1248	2.106	1.765	1.986			1248	2.106	1.765	1.986
1249	1.829	1.58	1.714			1249	1.829	1.58	1.714
1250	1.772	1.51	1.556			1250	1.772	1.51	1.556
1251	1.948	1.701	1.781			1251	1.948	1.701	1.781
1252	1.886	1.691	1.788			1252	1.886	1.691	1.788
1253	1.712	1.579	1.533			1253	1.712	1.579	1.533
1254	1.82	1.751	1.63			1254	1.82	1.751	1.63
1255	1.929	1.865	1.868			1255	1.929	1.865	1.868
1256	1.798	1.822	1.779			1256	1.798	1.822	1.779
1257	1.724	1.84	1.555			1257	1.724	1.84	1.555
1258	1.932	2.31	1.691			1258	1.932	2.31	1.691
1259	2.032	1.803	1.849			1259	2.032	1.803	1.849
1260	1.811	1.539	1.586			1260	1.811	1.539	1.586
1261	1.679	1.487	1.498			1261	1.679	1.487	1.498
1262	1.832	1.68	1.594			1262	1.832	1.68	1.594
1263	1.781	1.62	1.559			1263	1.781	1.62	1.559
1264	1.629	1.416	1.405			1264	1.629	1.416	1.405
1265	1.63	1.435	1.446			1265	1.63	1.435	1.446
1266	1.558	1.32	1.47			1266	1.558	1.32	1.47
1267	1.393	1.21	1.369			1267	1.393	1.21	1.369
1268	1.669	1.59	1.414			1268	1.669	1.59	1.414
1269	1.234	1.322	1.316			1269	1.234	1.322	1.316
1270	1.188	1.148	1.305			1270	1.188	1.148	1.305
1271	1.245	1.37	1.423			1271	1.245	1.37	1.423
1272	1.258	1.365	1.457			1272	1.258	1.365	1.457
1273	1.185	1.145	1.327			1273	1.185	1.145	1.327
1274	1.222	1.113	1.311			1274	1.222	1.113	1.311
1275	1.228	1.018	1.254			1275	1.228	1.018	1.254
1276	1.202	0.933	1.223			1276	1.202	0.933	1.223
1277	1.308	0.963	1.204			1277	1.308	0.963	1.204
1278	1.276	1.052	1.289			1278	1.276	1.052	1.289
1279	1.337	1.116	1.346			1279	1.337	1.116	1.346
1280	1.374	1.454	1.691			1280	1.374	1.454	1.691
1281	1.341	1.751	2.001			1281	1.341	1.751	2.001
1282	1.508	1.78	1.725			1282	1.508	1.78	1.725
1283	1.502	1.514	1.396			1283	1.502	1.514	1.396
1284	1.429	1.172	1.067			1284	1.429	1.172	1.067
1285	1.288	1.016	1.015			1285	1.288	1.016	1.015
1286	1.316	0.889	0.992			1286	1.316	0.889	0.992
1287	1.285	0.794	0.91			1287	1.285	0.794	0.91
1288	1.307	0.885	1.203			1288	1.307	0.885	1.203
1289	1.284	0.852	1.424			1289	1.284	0.852	1.424
1290	1.178	0.797	1.343			1290	1.178	0.797	1.343
1291	1.236	0.837	1.136			1291	1.236	0.837	1.136
1292	1.357	0.963	1.525			1292	1.357	0.963	1.525
1293	1.422	1.082	1.978			1293	1.422	1.082	1.978
1294	1.321	1.031	1.748			1294	1.321	1.031	1.748
1295	1.284	0.965	1.14			1295	1.284	0.965	1.14
1296	1.502	1.001	1.428			1296	1.502	1.001	1.428
1297	1.834	1.017	1.32			1297	1.834	1.017	1.32
1298	2.175	0.935	1.343			1298	2.175	0.935	1.343
1299	1.758	0.966	1.527			1299	1.758	0.966	1.527
1300	1.775	1.147	1.844			1300	1.775	1.147	1.844
1301	1.772	1.383	1.62			1301	1.772	1.383	1.62
1302	2.033	1.453	1.385			1302	2.033	1.453	1.385
1303	2.36	1.318	1.616			1303	2.36	1.318	1.616
1304	2.248	1.649	2.005			1304	2.248	1.649	2.005
1305	2.009	1.787	2.093			1305	2.009	1.787	2.093
1306	1.824	1.6	1.465			1306	1.824	1.6	1.465
1307	1.749	1.647	1.329			1307	1.749	1.647	1.329
1308	1.537	1.506	1.446			1308	1.537	1.506	1.446
1309	1.605	1.538	1.614			1309	1.605	1.538	1.614
1310	1.576	1.445	1.481			1310	1.576	1.445	1.481
1311	1.509	1.248	1.422			1311	1.509	1.248	1.422
1312	1.41	1.174	1.285			1312	1.41	1.174	1.285
1313	1.371	1.136	1.314			1313	1.371	1.136	1.314
1314	1.357	1.135	1.379			1314	1.357	1.135	1.379
1315	1.365	1.183	1.393			1315	1.365	1.183	1.393
1316	1.592	1.426	1.557			1316	1.592	1.426	1.557
1317	1.568	1.519	1.544			1317	1.568	1.519	1.544
1318	1.424	1.363	1.518			1318	1.424	1.363	1.518
1319	1.501	1.543	1.962			1319	1.501	1.543	1.962
1320	1.41	1.43	2.161			1320	1.41	1.43	2.161
1321	1.442	1.345	2.289			1321	1.442	1.345	2.289
1322	1.613	1.578	2.1			1322	1.613	1.578	2.1
1323	1.587	1.687	2.037			1323	1.587	1.687	2.037
1324	1.542	1.577	2.106			1324	1.542	1.577	2.106
1325	1.721	1.714	2.174			1325	1.721	1.714	2.174
1326	1.842	1.94	2.326			1326	1.842	1.94	2.326
1327	1.777	2.013	2.36			1327	1.777	2.013	2.36
1328	1.844	2.02	2.36			1328	1.844	2.02	2.36
1329	2.112	2.179	2.746			1329	2.112	2.179	2.746
1330	2.126	2.355	3.387			1330	2.126	2.355	3.387
1331	2.078	2.215	2.085			1331	2.078	2.215	2.085
1332	2.036	2.019	1.915			1332	2.036	2.019	1.915
1333	2.137	2.26	2.21			1333	2.137	2.26	2.21
1334	1.991	2.027	2.243			1334	1.991	2.027	2.243
1335	2.05	2.126	2.196			1335	2.05	2.126	2.196
1336	1.918	1.924	1.987			1336	1.918	1.924	1.987
1337	1.673	1.656	1.586			1337	1.673	1.656	1.586
1338	1.589	1.725	1.614			1338	1.589	1.725	1.614
1339	1.542	1.678	1.587			1339	1.542	1.678	1.587
1340	1.524	1.441	1.327			1340	1.524	1.441	1.327
1341	1.466	1.331	1.26			1341	1.466	1.331	1.26
1342	1.426	1.403	1.306			1342	1.426	1.403	1.306
1343	1.371	1.342	1.245			1343	1.371	1.342	1.245
1344	1.375	1.147	1.204			1344	1.375	1.147	1.204
1345	1.375	1.115	1.165			1345	1.375	1.115	1.165
1346	1.296	1.097	1.141			1346	1.296	1.097	1.141
1347	1.221	1.022	1.067			1347	1.221	1.022	1.067
1348	1.252	0.962	1.056			1348	1.252	0.962	1.056
1349	1.254	0.887	1.056			1349	1.254	0.887	1.056
1350	1.177	0.798	0.957			1350	1.177	0.798	0.957
1351	1.047	0.85	0.935			1351	1.047	0.85	0.935
1352	1.197	0.886	0.997			1352	1.197	0.886	0.997
1353	1.302	0.828	0.974			1353	1.302	0.828	0.974
1354	1.407	0.82	1.106			1354	1.407	0.82	1.106
1355	1.447	0.767	1.505			1355	1.447	0.767	1.505
1356	1.456	0.78	1.056			1356	1.456	0.78	1.056
1357	1.513	0.847	1.117			1357	1.513	0.847	1.117
1358	1.567	0.948	1.092			1358	1.567	0.948	1.092
1359	1.733	0.94	1.175			1359	1.733	0.94	1.175
1360	1.69	0.852	1.214			1360	1.69	0.852	1.214
1361	1.676	1.12	1.267			1361	1.676	1.12	1.267
1362	1.433	1.259	1.265			1362	1.433	1.259	1.265
1363	1.516	1.047	1.357			1363	1.516	1.047	1.357
1364	1.489	1.032	1.646			1364	1.489	1.032	1.646
1365	1.54	1.183	1.72			1365	1.54	1.183	1.72
1366	1.645	1.462	1.727			1366	1.645	1.462	1.727
1367	1.755	1.497	1.944			1367	1.755	1.497	1.944
1368	2.139	1.814	2.257			1368	2.139	1.814	2.257
1369	2.314	2.092	2.303			1369	2.314	2.092	2.303
1370	1.703	2.098	2.406			1370	1.703	2.098	2.406
1371	1.654	2.186	3.013			1371	1.654	2.186	3.013
1372	2.748	2.195	3.186			1372	2.748	2.195	3.186
1373	2.869	1.963	3.712			1373	2.869	1.963	3.712
1374	3.629	1.772	5.078			1374	3.629	1.772	5.078
1375	3.214	1.815	4.825			1375	3.214	1.815	4.825
1376	3.094	1.541	3.736			1376	3.094	1.541	3.736
1377	2.94	1.144	2.432			1377	2.94	1.144	2.432
1378	2.97	0.891	1.813			1378	2.97	0.891	1.813
1379	3.544	0.911	1.837			1379	3.544	0.911	1.837
1380	2.59	0.903	1.838			1380	2.59	0.903	1.838
1381	3.015	1.124	1.523			1381	3.015	1.124	1.523
1382	3.04	1.053	1.976			1382	3.04	1.053	1.976
1383	3.248	1.735	2.068			1383	3.248	1.735	2.068
1384	3.367	1.681	2.402			1384	3.367	1.681	2.402
1385	2.553	1.825	2.168			1385	2.553	1.825	2.168
1386	2.396	1.68	2.581			1386	2.396	1.68	2.581
1387	2.832	1.8	3.617			1387	2.832	1.8	3.617
1388	3.028	2.054	4.339			1388	3.028	2.054	4.339
1389	3.898	1.827	6.355			1389	3.898	1.827	6.355
1390	5.304	2.288	9.15			1390	5.304	2.288	9.15
1391	7.439	3.706	0.86			1391	7.439	3.706	0.86
1392	8.583	4.32	3.045			1392	8.583	4.32	3.045
1393	0.373	5.77	3.695			1393	0.373	5.77	3.695
1394	1.233	1.191	1.398
1395	1.146	1.13	1.339
1396	1.203	1.064	1.183
1397	1.074	1.173	0.947
1398	1.382	1.084	0.929
1399	1.182	1.019	0.978
1400	1.148	1.486	1.123
1401	1.039	1.26	0.934
1402	1.221	1.215	1.073
1403	1.45	1.522	1.288
1404	1.433	1.378	1.433
1405	1.459	1.372	1.302
1406	1.38	1.405	1.391
1407	1.194	1.318	1.197
1408	1.042	1.14	1.274
1409	1.22	1.275	1.242
1410	1.448	1.36	1.121
1411	1.574	1.221	1.168
1412	1.928	1.381	1.385
1413	2.456	1.278	1.978
1414	1.969	1.349	1.942
1415	1.752	1.452	1.637
1416	1.621	1.306	1.482
1417	1.46	1.575	1.396
1418	1.388	1.689	1.36
1419	1.996	1.547	1.109
1420	2.103	1.606	1.115
1421	2.199	1.66	1.324
1422	2.562	2.048	1.717
1423	2.481	2.083	1.683
1424	2.34	1.966	1.598
1425	2.181	1.755	1.623
1426	1.876	1.595	1.657
1427	1.521	1.6	1.549
1428	1.695	1.56	1.467
1429	1.633	1.495	1.38
1430	1.545	1.277	1.475
1431	1.75	1.538	1.915
1432	1.753	1.227	1.916
1433	1.922	1.339	2.16
1434	2.093	1.307	1.894
1435	2.298	1.611	2.288
1436	2.393	2.204	3.059
1437	2.656	2.389	2.682
1438	2.35	2.179	2.674
1439	2.173	1.752	2.596
1440	2.233	1.577	2.914
1441	2.219	1.531	2.619
1442	2.43	1.783	3.625
1443	2.89	1.731	4.496
1444	2.95	2.284	4.094
1445	2.792	1.99	2.903
1446	3.193	2.133	3.378
1447	3.217	2.825	3.537
1448	2.953	2.415	3.27
1449	3.052	2.183	3.16			SUM	2492.84	2466.05	2748.69
1450	3.444	2.428	3.568			AVG	1.78827	1.76905	1.9718
1451	3.503	2.566	3.51			STD	1.23851	1.32198	1.22292
1452	2.68	2.075	2.817
1453	2.743	1.581	2.448
1454	2.609	1.846	2.322
1455	2.569	1.44	2.083
1456	2.101	1.285	1.629
1457	1.925	1.18	1.366
1458	1.666	1.283	1.44
1459	1.518	1.205	1.521
1460	2.127	1.298	1.366
1461	2.318	1.269	1.369
1462	2.868	2.1	1.365
1463	2.815	2.135	1.288
1464	2.361	1.524	1.146
1465	2.316	1.738	1.09
1466	3.029	2.01	1.432
1467	4.096	2.256	2.036
1468	3.567	2.318	2.629
1469	4.351	3.233	3.035
1470	4.707	3.229	3.281
1471	5.926	2.805	3.647
1472	6.391	2.631	3.232
1473	4.88	1.926	3.696
1474	4.563	1.589	3.871
1475	4.195	1.804	3.073
1476	3.396	1.823	2.767
1477	2.894	1.755	2.624
1478	3.233	1.96	2.735
1479	3.27	1.652	2.675
1480	3.034	1.588	2.271
1481	3.176	1.605	2.472
1482	2.692	1.693	2.121
1483	2.637	2.207	1.949
1484	1.88	2.239	1.85
1485	1.535	2.817	2.487
1486	1.768	3.552	3.433
1487	1.855	2.644	3.492
1488	2.752	2.693	4.503
1489	1.885	2.777	2.925
1490	1.572	2.239	2.351
1491	1.55	1.851	1.692
1492	1.571	1.674	1.455
1493	1.894	1.266	1.605
1494	1.883	1.426	2.001
1495	1.652	1.416	2.454
1496	1.71	1.95	3.318
1497	2.024	2.374	3.268
1498	2.165	2.979	3.861
1499	2.05	3.146	3.95
1500	2.363	2.29	3.268
1501	2.008	1.683	2.952
1502	1.924	1.569	2.135
1503	1.695	1.335	1.67
1504	1.514	1.195	1.318
1505	1.673	1.227	1.203
1506	1.938	1.923	1.255
1507	1.764	1.596	1.061
1508	1.716	1.261	1.06
1509	1.682	1.561	1.258
1510	1.605	1.271	1.153
1511	1.691	0.963	1.047
1512	1.894	1.126	1.33
1513	1.574	1.046	1.168
1514	1.456	0.908	1.216
1515	1.898	0.943	1.054
1516	2.142	0.983	1.506
1517	2.339	0.99	1.816
1518	3.167	1.01	1.643
1519	4.648	1.347	1.657
1520	4.97	1.45	1.17
1521	5.105	1.069	0.963
1522	6.015	1.113	1.07
1523	6.835	1.279	1.131
1524	5.404	1.292	1.095
1525	3.99	1.191	1.66
1526	4.27	1.494	1.247
1527	2.689	1.886	1.37
1528	1.269	1.404	1.123
1529	0.999	1.131	1.153
1530	1.025	1.061	1.082
1531	0.97	1.049	1.189
1532	1.111	0.978	0.826
1533	1.242	0.96	0.871
1534	1.106	1	0.831
1535	1.145	1.096	0.898
1536	1.17	0.931	0.882
1537	1.248	1.149	1.357
1538	1.404	1.3	1.298
1539	2.165	1.193	1.066
1540	2.795	0.962	1.463
1541	2.391	1.278	2.857
1542	2.512	1.493	2.664
1543	2.345	1.405	2.377
1544	2.132	1.122	1.73
1545	2.16	0.908	2.12
1546	1.747	1.103	2.025
1547	1.336	0.971	1.21
1548	1.149	0.959	1.092
1549	1.469	1.209	1.08
1550	1.565	1.027	0.805
1551	1.636	1.107	0.76
1552	1.665	1.07	0.919
1553	1.909	1.139	0.924
1554	1.436	1.122	0.978
1555	1.417	0.981	1.181
1556	1.549	1.199	1.225
1557	1.379	1.084	0.987
1558	1.953	1.281	0.916
1559	1.337	1.448	0.84
1560	1.267	1.332	0.997
1561	1.192	1.214	1.059
1562	1.078	1.238	1.039
1563	1.132	1.279	0.99
1564	1.263	1.715	1
1565	1.324	1.13	1.066
1566	1.278	1.273	1.175
1567	1.395	1.313	1.255
1568	1.587	1.506	1.466
1569	1.445	1.546	1.309
1570	1.257	1.527	1.644
1571	1.087	2.064	2.103
1572	1.615	2.559	1.493
1573	2.422	2.045	1.684
1574	1.699	1.968	1.757
1575	2.479	1.56	2.05
1576	2.248	1.535	2.345
1577	3.698	1.49	3.598
1578	3.425	1.732	3.005
1579	2.166	2.065	2.547
1580	1.55	1.884	2.181
1581	1.723	1.807	1.992
1582	1.965	1.871	2.318
1583	2.196	1.485	2.504
1584	2.513	1.373	2.743
1585	2.069	1.261	2.344
1586	2.158	1.205	1.787
1587	1.595	1.182	1.332
1588	1.456	1.239	1.314
1589	1.253	1.055	1.443
1590	1.402	1.168	1.343
1591	1.423	1.186	1.444
1592	1.14	1.303	1.48
1593	1.104	1.196	1.631
1594	1.305	1.061	1.431
1595	1.406	1.122	1.3
1596	1.404	1.082	1.097
1597	1.452	1.051	1.406
1598	1.396	1.155	1.248
1599	1.647	1.195	1.684
1600	1.95	1.257	2.153
1601	2.068	1.34	2.529
1602	1.784	1.151	2.002
1603	1.566	1.546	1.898
1604	1.67	1.544	1.572
1605	1.348	1.675	1.543
1606	1.389	1.769	1.439
1607	1.423	1.637	1.478
1608	1.761	1.16	1.756
1609	1.618	1.184	1.538
1610	1.779	1.284	1.574
1611	1.551	1.302	1.23
1612	1.349	1.143	1.152
1613	1.622	1.169	1.538
1614	1.664	1.237	1.864
1615	1.767	1.447	1.551
1616	1.616	1.761	2.055
1617	1.614	2.075	1.725
1618	1.866	1.569	1.948
1619	1.825	2.072	2.34
1620	2.349	2.821	2.357
1621	2.049	2.951	2.167
1622	1.958	2.652	2.182
1623	2.786	2.593	2.24
1624	2.641	2.712	2.331
1625	2.857	2.63	2.537
1626	2.725	2.205	2.661
1627	2.44	1.977	2.496
1628	2.438	2.075	2.358
1629	2.868	2.242	2.651
1630	2.802	2.188	2.934
1631	2.559	2.268	2.845
1632	2.86	2.386	2.863
1633	3.104	2.63	3.205
1634	3.169	2.77	3.296
1635	3.321	2.716	3.178
1636	3.698	2.834	3.194
1637	4.699	3.088	3.6
1638	4.322	2.993	3.619
1639	4.179	2.925	3.354
1640	4.834	3.222	3.544
1641	4.272	3.238	3.375
1642	3.697	3.109	3.171
1643	3.075	2.785	3.005
1644	3.196	2.942	3.862
1645	3.678	3.263	3.624
1646	3.217	2.933	2.749
1647	3.475	2.831	2.547
1648	3.071	2.556	2.882
1649	2.656	2.318	2.868
1650	2.606	2.513	2.306
1651	2.592	2.578	2.255
1652	2.495	2.175	2.2
1653	2.887	1.906	2.094
1654	2.866	1.944	1.864
1655	2.746	2.23	1.806
1656	2.944	1.88	1.92
1657	2.666	1.988	1.878
1658	2.177	1.667	1.817
1659	2.342	1.555	1.848
1660	2.36	1.607	1.888
1661	2.279	1.641	1.837
1662	2.125	1.514	1.984
1663	2.22	1.997	2.109
1664	2.392	2.332	2.041
1665	2.454	2.418	2.281
1666	2.835	3.489	2.484
1667	2.991	3.912	2.384
1668	3.27	4.264	2.391
1669	3.435	3.828	2.267
1670	3.157	3.359	2.189
1671	3.338	3.15	2.203
1672	3.347	2.857	2.325
1673	3.127	2.764	2.363
1674	3.57	2.721	2.368
1675	3.778	2.975	3.105
1676	4.317	2.957	3.497
1677	4.088	2.619	3.25
1678	4.578	2.701	4.292
1679	5.11	3.153	4.868
1680	4.781	3.433	4.156
1681	4.195	3.172	3.749
1682	3.562	2.902	3.005
1683	3.195	2.637	2.52
1684	2.893	2.573	2.272
1685	3.114	2.247	2.071
1686	3.072	2.502	1.985
1687	3.121	2.404	1.936
1688	3.42	2.895	2.078
1689	3.303	2.802	2.153
1690	3.667	2.867	2.442
1691	3.811	2.762	2.477
1692	3.69	2.571	2.297
1693	3.843	2.613	2.463
1694	2.712	2.585	2.794
1695	2.29	2.467	2.849
1696	2.009	2.471	2.573
1697	1.965	2.459	2.309
1698	2.056	2.281	2.748
1699	1.775	2.592	2.872
1700	1.604	2.93	2.575
1701	1.799	2.713	2.766
1702	1.798	2.855	3.026
1703	1.644	2.48	2.649
1704	1.745	2.096	2.578
1705	1.971	2.465	3.031
1706	2.011	2.662	3.052
1707	2.039	2.099	2.972
1708	2.381	2.361	2.956
1709	2.706	3.109	2.854
1710	2.639	2.974	2.979
1711	2.623	2.644	2.933
1712	3.181	3.631	2.807
1713	3.584	4.213	3.156
1714	3.228	4.11	3.414
1715	3.411	4.371	3.339
1716	2.871	4.052	3.19
1717	3.062	2.971	2.83
1718	2.674	2.828	2.935
1719	2.786	2.129	3.895
1720	3.066	2.254	3.397
1721	2.777	1.532	2.509
1722	3.262	1.583	2.8
1723	2.184	1.531	2.646
1724	1.97	1.532	1.984
1725	1.672	1.413	1.498
1726	1.51	1.473	1.353
1727	1.313	1.27	1.3
1728	1.328	1.188	1.565
1729	1.422	1.274	1.53
1730	1.548	1.431	1.476
1731	1.932	1.591	1.261
1732	2.217	1.802	1.299
1733	2.043	2.233	1.833
1734	2.046	2.19	2.029
1735	2.136	2.19	2.335
1736	1.932	1.903	1.924
1737	1.782	1.936	1.916
1738	2.016	2.237	2.444
1739	1.96	2.233	2.4
1740	2.51	1.991	2.244
1741	2.843	2.376	2.894
1742	2.859	2.692	3.443
1743	2.294	2.288	3.219
1744	2.358	2.2	3.047
1745	2.475	2.328	3.47
1746	2.874	2.712	2.729
1747	2.968	2.419	2.552
1748	3.416	2.325	2.349
1749	4.026	2.053	2.414
1750	4.183	1.908	2.198
1751	4.738	1.757	1.922
1752	4.344	1.761	2.136
1753	4.493	2.005	2.287
1754	3.289	1.856	2.032
1755	1.714	1.527	1.794
1756	1.488	1.634	1.746
1757	1.479	1.738	1.588
1758	1.88	1.342	1.238
1759	1.776	1.201	1.157
1760	1.581	1.472	1.343
1761	1.417	1.253	1.321
1762	0.974	1.209	1.152
1763	1.178	1.379	1.387
1764	1.058	1.537	1.657
1765	1.475	2.01	1.304
1766	1.297	1.647	1.024
1767	1.034	1.04	1.039
1768	1.092	1.15	0.977
1769	1.065	1.113	0.969
1770	1.058	0.988	0.953
1771	1.047	0.968	1
1772	1.354	1.018	1.107
1773	1.531	1.164	1.152
1774	2.525	1.248	1.01
1775	2.409	1.106	1.267
1776	1.726	1.19	1.442
1777	1.562	1.27	1.466
1778	1.582	1.484	1.818
1779	1.552	1.817	1.379
1780	1.369	1.483	1.755
1781	1.487	1.363	2.314
1782	2.137	1.531	2.975
1783	2.508	2.615	4.907
1784	2.475	2.446	4.987
1785	2.422	2.441	4.27
1786	3.031	2.691	4.555
1787	2.435	2.835	3.417
1788	2.69	3.897	4.806
1789	2.57	3.782	4.519
1790	2.29	3.512	3.165
1791	2.045	2.831	2.984
1792	1.847	2.445	3.459
1793	1.711	2.289	4.875
1794	2.012	2.101	6.037
1795	1.96	2.076	6.639
1796	2.272	2.008	8.104
1797	2.496	2.515	7.724
1798	2.545	3.182	6.938
1799	2.241	2.428	6.034
1800	1.934	2.153	4.958
1801	1.893	2.207	4.772
1802	2.015	2.393	3.63
1803	1.936	2.514	3.518
1804	2.147	2.715	2.574
1805	2.377	3.371	1.935
1806	2.634	4.009	1.95
1807	2.559	3.518	1.963
1808	2.382	2.619	1.59
1809	2.296	2.003	1.806
1810	2.221	1.592	1.734
1811	2.245	1.224	1.623
1812	2.309	1.304	1.609
1813	2.138	1.391	1.345
1814	2.133	1.297	1.177
1815	1.954	1.778	1.686
1816	1.804	1.56	1.467
1817	1.693	1.392	1.437
1818	1.762	1.435	1.635
1819	1.45	1.179	1.429
1820	1.67	1.268	1.758
1821	1.654	1.743	2.033
1822	1.47	1.826	2.968
1823	1.475	2.25	3.64
1824	1.731	2.735	4.399
1825	1.611	1.888	3.823
1826	1.812	2.15	4.693
1827	1.919	1.834	5.246
1828	1.914	1.973	5.9
1829	1.854	2.336	6.566
1830	1.708	2.313	6.048
1831	1.749	2.613	6.239
1832	1.802	2.708	4.947
1833	1.851	2.801	3.909
1834	1.983	3.19	3.351
1835	2.108	3.131	2.972
1836	2.416	3.134	3.21
1837	2.493	3.265	3.52
1838	2.247	2.957	4.416
1839	2.373	3.294	4.186
1840	2.327	3.449	3.707
1841	2.618	3.863	3.458
1842	2.473	3.714	3.874
1843	2.385	3.364	3.626
1844	3.223	3.776	3.394
1845	2.275	3.072	3.074
1846	2.345	2.844	2.453
1847	2.277	3.056	2.439
1848	2.111	2.822	2.864
1849	2.024	2.675	2.981
1850	2.278	2.495	3.018
1851	2.329	2.092	3.289
1852	2.352	1.821	3.45
1853	2.508	1.504	2.841
1854	2.184	1.203	1.9
1855	2.145	1.295	1.737
1856	2.045	1.267	1.94
1857	1.991	1.287	1.966
1858	1.85	1.33	2.546
1859	1.502	1.343	1.839
1860	1.863	1.293	1.629
1861	1.854	1.12	1.276
1862	1.793	1.029	1.425
1863	1.959	1.234	1.72
1864	1.748	1.338	1.494
1865	1.696	1.488	1.393
1866	1.772	1.452	1.286
1867	1.875	1.36	1.43
1868	2.171	2.004	1.479
1869	2.379	1.547	1.377
1870	2.99	1.574	1.598
1871	3.731	1.842	2.113
1872	4.683	2.497	2.678
1873	5.038	2.77	2.593
1874	3.666	3.735	2.14
1875	2.985	3.289	2
1876	2.496	2.786	1.526
1877	2.366	2.469	1.498
1878	2.141	2.503	1.438
1879	2.031	1.994	1.404
1880	1.854	2.521	1.366
1881	1.765	1.881	1.166
1882	1.798	2.652	1.196
1883	1.855	2.887	1.365
1884	2.093	3.232	1.472
1885	1.993	2.046	1.39
1886	2.123	1.584	1.404
1887	2.865	2.131	1.568
1888	2.948	1.929	1.497
1889	2.997	3.012	1.861
1890	2.944	2.757	1.617
1891	3.431	3.52	1.803
1892	3.003	3.521	1.974
1893	2.887	4.1	2.411
1894	2.676	4.339	2.769
1895	2.654	4.754	3.187
1896	2.735	6.674	4.019
1897	3.176	7.421	4.227
1898	3.563	9.513	4.782
1899	9.022	5.305	7.694
1900	6.844	3.857	6.721
1901	6.446	3.463	6.233
1902	5.057	2.764	6.614
1903	4.126	2.94	7.562
1904	3.198	3.816	6.594
1905	3.729	3.088	6.153
1906	3.385	2.514	4.655
1907	2.525	2.144	3.238
1908	1.903	1.776	2.028
1909	1.801	1.621	1.665
1910	1.683	1.644	1.738
1911	1.443	1.508	1.317
1912	1.236	1.602	1.177
1913	1.095	1.678	1.227
1914	1.337	1.741	1.781
1915	1.252	1.638	1.778
1916	1.342	0.978	1.85
1917	1.252	1.477	1.895
1918	1.298	1.734	1.581
1919	1.391	2.183	1.568
1920	1.465	2.356	1.657
1921	1.391	2.236	1.812
1922	1.389	2.297	3.547
1923	1.409	2.378	2.685
1924	1.289	2.535	2.963
1925	1.24	2.682	3.254
1926	1.37	2.791	2.354
1927	1.36	2.648	1.728
1928	1.45	2.594	1.888
1929	1.307	2.75	1.688
1930	1.392	2.579	1.242
1931	1.572	2.87	1.164
1932	2.497	3.112	1.346
1933	2.807	2.986	1.465
1934	3.354	3.859	1.787
1935	4.296	3.503	2.16
1936	4.465	3.07	2.022
1937	4.749	3.664	2.95
1938	4.345	3.437	2.999
1939	4.674	3.31	2.224
1940	4.688	3.541	1.983
1941	4.597	3.805	1.96
1942	4.449	3.205	2.179
1943	4.268	3.16	2.456
1944	5.051	3.685	3.136
1945	4.88	3.215	2.834
1946	3.568	3.089	2.521
1947	2.646	2.722	1.931
1948	2.252	2.799	1.416
1949	2.017	2.84	1.428
1950	1.794	2.992	1.693
1951	1.63	2.707	2.014
1952	1.433	2.662	2.214
1953	1.391	2.545	2.213
1954	1.544	2.077	2.084
1955	1.631	1.856	1.636
1956	1.744	1.538	3.182
1957	1.968	1.943	3.745
1958	1.735	2.797	3.218
1959	2.188	2.746	3.771
1960	2.428	2.059	2.747
1961	2.372	1.628	2.166
1962	2.216	2.338	2.047
1963	1.719	2.792	1.6
1964	2.291	3.733	1.479
1965	2.358	3.843	1.842
1966	2.388	3.263	1.493
1967	1.926	2.296	1.631
1968	1.711	2.3	2.203
1969	2.194	2.856	2.198
1970	2.122	2.579	1.736
1971	1.628	2.681	1.74
1972	2.307	2.512	1.599
1973	2.66	2.557	2.709
1974	2.392	2.138	3.584
1975	2.542	2.041	4.141
1976	2.574	1.844	3.864
1977	2.241	1.827	4.838
1978	1.802	1.546	4.783
1979	1.266	2.177	4.478
1980	1.283	1.747	2.732
1981	1.335	1.655	2.33
1982	1.232	1.613	2.567
1983	1.44	1.808	2.636
1984	1.431	1.967	1.865
1985	1.705	2.124	1.822
1986	1.704	2.086	1.926
1987	1.64	2.033	1.739
1988	1.627	1.775	1.781
1989	1.694	2.396	1.805
1990	1.714	2.147	1.924
1991	1.637	2.789	2.156
1992	1.473	2.597	1.811
1993	1.418	2.558	1.566
1994	1.716	3.702	1.965
1995	1.833	2.926	2.021
1996	2.09	3.002	2.532
1997	2.223	3.108	3.029
1998	2.436	2.728	3.284
[truncated: 620 more rows]

## Sheet: ADP
Residue#	WT	EE	AA		Residue#	WT	EE	AA		ADP					ATP	WT	EE	AA							Residue#	WT	EE	AA
0	3.705	3.974	2.372		0	3.705	3.974	2.372		SUM	2449.51	2715.47	2329.8		SUM	2492.84	2466.05	2748.69		Residue 1 to 1393		HSP90A-HSP90B			1394	1.794	2.128	4.355
1	2.18	2.623	1.801		1	2.18	2.623	1.801		AVG	1.75718	1.94797	1.6713		AVG	1.78827	1.76905	1.9718							1395	1.568	1.903	1.622
2	1.878	2.142	1.616		2	1.878	2.142	1.616		STD	1.33203	1.33212	1.12591		STD	1.23851	1.32198	1.22292							1396	1.698	1.529	1.165
3	1.771	1.992	1.526		3	1.771	1.992	1.526																	1397	1.664	1.512	0.964
4	1.695	1.748	1.328		4	1.695	1.748	1.328		SUM	2973.72	2949.74	2732.77		SUM	2702.44	2549.08	2675.71		residue 1394-2615		HSP70A-HSP70B-HOP			1398	1.826	1.369	1.047
5	1.733	1.7	1.383		5	1.733	1.7	1.383		AVG	2.43348	2.41386	2.23631		AVG	2.21149	2.08599	2.18961							1399	1.553	1.342	1.18
6	1.565	1.539	1.331		6	1.565	1.539	1.331		STD	1.29892	1.20933	1.38111		STD	1.23828	0.931641	1.06444							1400	2.207	1.397	1.118
7	1.581	1.436	1.445		7	1.581	1.436	1.445																	1401	2.262	1.11	0.98
8	1.361	1.344	1.178		8	1.361	1.344	1.178							SUM	1172.41	1022.38	1148.9		residue 1394-1898		HSP70A			1402	2.342	1.111	1.103
9	1.394	1.489	1.171		9	1.394	1.489	1.171							AVG	2.3216	2.02451	2.27506							1403	3.181	0.982	1.195
10	1.262	1.427	1.262		10	1.262	1.427	1.262							STD	0.93658	0.901203	1.13592							1404	2.944	1.05	1.311
11	1.317	1.605	1.292		11	1.317	1.605	1.292																	1405	2.853	1.451	1.088
12	1.268	1.456	1.142		12	1.268	1.456	1.142							SUM	1530.03	1526.7	1526.81		residue 1899-2615 HSP70B-HOP					1406	3.605	1.338	0.982
13	1.151	1.425	1.075		13	1.151	1.425	1.075							AVG	2.13393	2.12929	2.12944							1407	3.079	1.503	1.039
14	1.116	1.448	1.045		14	1.116	1.448	1.045							STD	1.40811	0.950734	1.00754							1408	2.114	1.58	1.087
15	1.181	1.481	1.041		15	1.181	1.481	1.041																	1409	2.023	1.475	1.129
16	1.103	1.611	1.055		16	1.103	1.611	1.055							SUM	1026.96	950.26	899.625		residue 1969-2363		HSP70B			1410	1.652	1.489	1.037
17	1.07	1.626	1.024		17	1.07	1.626	1.024							AVG	2.57383	2.3816	2.2547							1411	1.621	1.443	0.983
18	1.169	1.716	0.931		18	1.169	1.716	0.931							STD	1.52595	0.994533	1.10928							1412	1.569	1.342	1.039
19	1.213	1.85	0.975		19	1.213	1.85	0.975																	1413	1.704	1.434	1.26
20	1.042	1.688	0.904		20	1.042	1.688	0.904							SUM	503.069	576.442	627.18		residue 2364-2673		HOP			1414	2.014	1.653	1.224
21	1.192	1.38	0.949		21	1.192	1.38	0.949							AVG	1.58198	1.81271	1.97226							1415	1.92	1.628	1.315
22	1.249	1.341	0.958		22	1.249	1.341	0.958							STD	1.00289	0.786832	0.838692							1416	1.858	1.533	1.177
23	1.461	1.675	1.118		23	1.461	1.675	1.118																	1417	1.584	1.5	1.524
24	1.469	1.43	1.381		24	1.469	1.43	1.381		SUM	5423.23	5665.21	5062.57		SUM	5195.28	5015.13	5424.4		all					1418	1.832	1.802	1.42
25	1.429	1.376	1.277		25	1.429	1.376	1.277		AVG	2.0731	2.1656	1.93523		AVG	1.98596	1.9171	2.07355							1419	1.453	1.746	1.512
26	1.335	1.321	1.347		26	1.335	1.321	1.347		STD	1.35898	1.297	1.28274		STD	1.25605	1.16672	1.15651							1420	1.769	2.192	1.58
27	1.284	1.581	1.226		27	1.284	1.581	1.226																	1421	2.616	1.882	1.662
28	0.934	1.868	1.133		28	0.934	1.868	1.133																	1422	3.052	2.36	2.255
29	1.138	1.521	1.114		29	1.138	1.521	1.114																	1423	3.229	2.192	2.38
30	0.997	1.403	1.082		30	0.997	1.403	1.082																	1424	2.678	1.924	2.143
31	0.939	1.198	1.079		31	0.939	1.198	1.079																	1425	3.258	1.597	1.747
32	1.063	1.151	1.117		32	1.063	1.151	1.117																	1426	3.123	1.598	1.452
33	0.883	1.196	1.174		33	0.883	1.196	1.174																	1427	3.54	1.574	1.214
34	0.721	1.173	1.108		34	0.721	1.173	1.108																	1428	3.71	1.639	1.275
35	0.832	1.208	1.082		35	0.832	1.208	1.082																	1429	4.262	1.851	1.584
36	0.888	1.259	1.121		36	0.888	1.259	1.121																	1430	4.297	1.992	1.348
37	0.727	1.185	1.131		37	0.727	1.185	1.131																	1431	2.831	2.114	1.456
38	0.663	1.198	1.259		38	0.663	1.198	1.259																	1432	2.516	2.106	1.439
39	0.725	1.316	1.214		39	0.725	1.316	1.214																	1433	2.619	2.093	1.865
40	0.729	1.346	1.249		40	0.729	1.346	1.249																	1434	4.226	2.019	2.4
41	0.714	1.331	1.414		41	0.714	1.331	1.414																	1435	4.19	2.705	2.679
42	0.802	1.438	1.637		42	0.802	1.438	1.637																	1436	5.45	2.816	3.141
43	0.892	1.479	1.666		43	0.892	1.479	1.666																	1437	6.667	3.123	3.75
44	0.911	1.219	1.557		44	0.911	1.219	1.557																	1438	7.474	3.274	3.186
45	0.947	2.128	2.363		45	0.947	2.128	2.363																	1439	6.029	2.779	2.496
46	1.131	1.549	2.481		46	1.131	1.549	2.481																	1440	4.574	3.124	2.237
47	1.219	1.505	2.276		47	1.219	1.505	2.276																	1441	5.026	2.776	1.839
48	1.306	2.334	2.714		48	1.306	2.334	2.714																	1442	3.807	2.171	2.413
49	1.511	2.591	3.38		49	1.511	2.591	3.38																	1443	3.297	2.23	3.676
50	1.662	2.657	3.913		50	1.662	2.657	3.913																	1444	4.228	2.175	3.016
51	1.671	2.219	3.841		51	1.671	2.219	3.841																	1445	3.807	2.017	3.148
52	1.587	2.542	5.061		52	1.587	2.542	5.061																	1446	3.044	1.987	1.944
53	1.327	2.392	4.372		53	1.327	2.392	4.372																	1447	3.396	2.288	2.214
54	1.231	2.144	4.067		54	1.231	2.144	4.067																	1448	3.916	2.242	2.955
55	1.481	2.454	2.916		55	1.481	2.454	2.916																	1449	4.43	2.02	2.774
56	1.525	2.683	2.344		56	1.525	2.683	2.344																	1450	4.145	2.722	3.92
57	1.394	2.696	3.226		57	1.394	2.696	3.226																	1451	3.358	3.482	3.234
58	2.66	2.574	3.507		58	2.66	2.574	3.507																	1452	3.582	2.489	2.667
59	1.243	1.736	2.507		59	1.243	1.736	2.507																	1453	3.272	2.462	2.601
60	0.968	1.385	1.299		60	0.968	1.385	1.299																	1454	3.039	1.981	2.525
61	1.01	1.359	1.23		61	1.01	1.359	1.23																	1455	2.418	2.26	2.763
62	0.873	1.351	1.078		62	0.873	1.351	1.078																	1456	2.354	1.971	1.949
63	0.895	1.421	1.047		63	0.895	1.421	1.047																	1457	2.325	1.516	2.192
64	0.951	1.362	1.07		64	0.951	1.362	1.07																	1458	2.255	1.685	1.952
65	1.079	1.405	1.132		65	1.079	1.405	1.132																	1459	2.424	1.301	1.63
66	1.275	1.363	1.397		66	1.275	1.363	1.397																	1460	2.445	1.041	1.41
67	1.517	1.591	1.645		67	1.517	1.591	1.645																	1461	2.397	1.018	1.28
68	1.875	1.63	1.948		68	1.875	1.63	1.948																	1462	2.728	0.984	1.333
69	2.109	1.925	2.15		69	2.109	1.925	2.15																	1463	2.77	1.108	1.55
70	1.852	1.962	1.819		70	1.852	1.962	1.819																	1464	2.139	1.082	1.539
71	1.596	1.679	1.598		71	1.596	1.679	1.598																	1465	1.824	1.13	1.705
72	1.297	1.534	1.332		72	1.297	1.534	1.332																	1466	2.445	1.181	1.719
73	1.106	1.314	1.161		73	1.106	1.314	1.161																	1467	2.543	1.487	2.224
74	0.98	1.397	1.072		74	0.98	1.397	1.072																	1468	3.18	1.557	2.246
75	0.916	1.333	1.033		75	0.916	1.333	1.033																	1469	3.506	1.426	2.132
76	0.925	1.478	1.028		76	0.925	1.478	1.028																	1470	4.639	1.359	2.637
77	0.837	1.407	1.139		77	0.837	1.407	1.139																	1471	6.17	1.467	3.138
78	0.843	1.642	1.311		78	0.843	1.642	1.311																	1472	6.748	1.6	3.711
79	0.821	1.588	1.385		79	0.821	1.588	1.385																	1473	5.762	1.654	3.362
80	0.856	1.648	1.605		80	0.856	1.648	1.605																	1474	3.851	1.986	2.506
81	0.915	1.619	1.392		81	0.915	1.619	1.392																	1475	4.617	1.664	2.557
82	0.968	1.626	1.452		82	0.968	1.626	1.452																	1476	3.821	1.407	2.369
83	1.152	1.751	1.603		83	1.152	1.751	1.603																	1477	3.691	1.643	2.435
84	1.332	1.824	1.662		84	1.332	1.824	1.662																	1478	4.298	1.811	2.594
85	1.286	1.796	1.78		85	1.286	1.796	1.78																	1479	3.73	1.771	2.785
86	1.075	1.527	1.598		86	1.075	1.527	1.598																	1480	3.404	1.662	2.603
87	1.178	1.587	1.449		87	1.178	1.587	1.449																	1481	3.449	2.081	3.501
88	1.249	1.725	1.684		88	1.249	1.725	1.684																	1482	3.349	2.012	3.998
89	1.107	1.63	1.749		89	1.107	1.63	1.749																	1483	3.832	2.438	4.437
90	0.995	1.392	1.583		90	0.995	1.392	1.583																	1484	3.331	2.043	4.017
91	1.072	1.537	1.368		91	1.072	1.537	1.368																	1485	3.205	1.891	4.424
92	1.166	1.591	1.42		92	1.166	1.591	1.42																	1486	3.007	1.925	3.109
93	1.153	1.42	1.418		93	1.153	1.42	1.418																	1487	2.359	2.037	3.052
94	1.14	1.382	1.355		94	1.14	1.382	1.355																	1488	2.379	1.926	3.177
95	1.217	1.372	1.657		95	1.217	1.372	1.657																	1489	2.839	2.178	2.741
96	1.254	1.351	1.617		96	1.254	1.351	1.617																	1490	2.817	1.785	2.519
97	1.449	1.486	1.609		97	1.449	1.486	1.609																	1491	2.89	1.57	2.31
98	1.221	1.521	1.587		98	1.221	1.521	1.587																	1492	2.583	1.642	2.323
99	1.542	1.534	1.663		99	1.542	1.534	1.663																	1493	2.94	1.849	2.135
100	1.324	1.59	1.99		100	1.324	1.59	1.99																	1494	3.237	2.296	2.4
101	1.434	1.709	2.046		101	1.434	1.709	2.046																	1495	3.672	2.299	2.607
102	1.758	1.946	2.01		102	1.758	1.946	2.01																	1496	4.261	2.77	3.199
103	1.573	2.123	2.385		103	1.573	2.123	2.385																	1497	3.964	4.542	3.555
104	1.711	2.312	2.706		104	1.711	2.312	2.706																	1498	4.421	4.954	3.55
105	2.168	2.638	2.888		105	2.168	2.638	2.888																	1499	4.963	3.799	3.566
106	2.168	2.932	3.244		106	2.168	2.932	3.244																	1500	4.71	3.277	3.539
107	2.553	3.553	3.604		107	2.553	3.553	3.604																	1501	4.126	3.701	3.063
108	3.092	4.669	4.384		108	3.092	4.669	4.384																	1502	3.178	2.766	2.957
109	3.512	4.774	4.298		109	3.512	4.774	4.298																	1503	2.59	1.759	2.674
110	2.632	2.773	3.629		110	2.632	2.773	3.629																	1504	2.297	1.37	2.236
111	1.861	1.998	4.272		111	1.861	1.998	4.272																	1505	1.978	1.167	1.951
112	1.439	1.624	3.439		112	1.439	1.624	3.439																	1506	2.213	1.277	1.642
113	1.05	1.402	3.265		113	1.05	1.402	3.265																	1507	1.713	1.317	1.476
114	0.713	1.081	2.448		114	0.713	1.081	2.448																	1508	1.728	1.405	1.642
115	0.653	1.082	3.222		115	0.653	1.082	3.222																	1509	2.062	1.631	1.566
116	0.785	1.277	2.711		116	0.785	1.277	2.711																	1510	1.766	1.639	1.322
117	0.783	1.495	2.295		117	0.783	1.495	2.295																	1511	1.494	1.515	1.32
118	0.979	1.464	1.757		118	0.979	1.464	1.757																	1512	1.614	1.59	1.638
119	1.246	1.469	1.507		119	1.246	1.469	1.507																	1513	1.454	1.819	1.594
120	1.381	1.392	1.215		120	1.381	1.392	1.215																	1514	1.437	2.078	1.97
121	1.514	1.293	1.003		121	1.514	1.293	1.003																	1515	1.551	2.073	2.427
122	1.375	1.344	1.006		122	1.375	1.344	1.006																	1516	1.522	2.042	2.091
123	0.967	1.342	0.932		123	0.967	1.342	0.932																	1517	1.497	2.267	2.529
124	0.877	1.03	0.962		124	0.877	1.03	0.962																	1518	1.765	2.516	3.06
125	1.071	1.234	1.036		125	1.071	1.234	1.036																	1519	1.87	2.237	2.836
126	1.338	1.672	1.05		126	1.338	1.672	1.05																	1520	1.54	1.923	3.075
127	1.484	1.501	1.054		127	1.484	1.501	1.054																	1521	1.408	1.797	3.594
128	1.356	1.472	1.094		128	1.356	1.472	1.094																	1522	1.583	1.876	3.475
129	1.207	1.469	1.128		129	1.207	1.469	1.128																	1523	1.593	1.533	3.522
130	1.264	1.689	1.255		130	1.264	1.689	1.255																	1524	1.275	1.573	3.511
131	1.204	1.629	1.188		131	1.204	1.629	1.188																	1525	1.24	1.838	2.608
132	1.077	1.577	1.087		132	1.077	1.577	1.087																	1526	1.33	1.936	2.628
133	1.063	1.615	1.093		133	1.063	1.615	1.093																	1527	1.391	1.768	2.284
134	0.966	1.585	1.104		134	0.966	1.585	1.104																	1528	1.223	1.761	2.196
135	0.955	1.643	1.175		135	0.955	1.643	1.175																	1529	1.144	1.772	2.031
136	0.959	1.602	1.234		136	0.959	1.602	1.234																	1530	0.965	1.459	1.669
137	1.065	1.733	1.414		137	1.065	1.733	1.414																	1531	0.886	1.163	1.307
138	1.035	1.728	1.572		138	1.035	1.728	1.572																	1532	1.075	1.229	1.246
139	1.508	1.996	1.859		139	1.508	1.996	1.859																	1533	1.239	1.125	1.039
140	1.748	2.028	2.427		140	1.748	2.028	2.427																	1534	1.219	0.987	1.05
141	1.52	1.966	1.876		141	1.52	1.966	1.876																	1535	1.36	0.87	1.013
142	1.424	1.939	1.748		142	1.424	1.939	1.748																	1536	1.337	0.865	1.123
143	1.206	1.805	1.507		143	1.206	1.805	1.507																	1537	1.639	0.998	1.07
144	1.199	1.772	1.466		144	1.199	1.772	1.466																	1538	1.692	0.984	1.266
145	1.164	1.762	1.368		145	1.164	1.762	1.368																	1539	1.602	1.032	1.454
146	1.073	1.685	1.236		146	1.073	1.685	1.236																	1540	1.327	1.09	1.5
147	1.154	1.695	1.164		147	1.154	1.695	1.164																	1541	1.399	1.242	1.805
148	1.204	1.676	1.11		148	1.204	1.676	1.11																	1542	1.407	1.579	2.076
149	1.271	1.779	1.157		149	1.271	1.779	1.157																	1543	1.536	1.208	2.484
150	1.253	2.211	1.136		150	1.253	2.211	1.136																	1544	1.604	1.147	1.798
151	1.518	2.294	1.275		151	1.518	2.294	1.275																	1545	1.261	0.993	2.574
152	1.786	2.178	1.398		152	1.786	2.178	1.398																	1546	0.938	0.889	1.984
153	1.492	1.904	1.362		153	1.492	1.904	1.362																	1547	1.15	0.896	1.171
154	1.251	1.731	1.301		154	1.251	1.731	1.301																	1548	0.879	0.897	1.192
155	1.313	1.76	1.424		155	1.313	1.76	1.424																	1549	0.912	0.942	1.409
156	1.272	1.782	1.503		156	1.272	1.782	1.503																	1550	0.988	1.053	1.472
157	1.43	1.916	1.723		157	1.43	1.916	1.723																	1551	1.053	1.098	1.732
158	1.51	2.01	1.775		158	1.51	2.01	1.775																	1552	0.928	1.21	1.84
159	1.534	1.996	1.789		159	1.534	1.996	1.789																	1553	0.918	1.486	1.562
160	1.672	1.975	1.82		160	1.672	1.975	1.82																	1554	1.042	1.377	1.903
161	1.686	2.065	1.836		161	1.686	2.065	1.836																	1555	1.222	1.743	2.315
162	1.546	1.986	1.743		162	1.546	1.986	1.743																	1556	1.379	1.709	2.017
163	1.393	1.949	1.637		163	1.393	1.949	1.637																	1557	1.173	1.431	2.346
164	1.24	1.892	1.526		164	1.24	1.892	1.526																	1558	0.816	1.288	1.987
165	1.262	2.001	1.61		165	1.262	2.001	1.61																	1559	0.815	1.013	1.501
166	1.057	1.961	1.479		166	1.057	1.961	1.479																	1560	0.801	0.994	1.762
167	0.911	1.612	1.274		167	0.911	1.612	1.274																	1561	0.842	0.909	0.985
168	0.878	1.555	1.119		168	0.878	1.555	1.119																	1562	1.012	0.89	0.835
169	0.92	1.522	1.093		169	0.92	1.522	1.093																	1563	1.924	1.25	0.782
170	0.906	1.457	1.037		170	0.906	1.457	1.037																	1564	2.105	1.07	0.814
171	0.996	1.469	1.072		171	0.996	1.469	1.072																	1565	2.288	1.512	0.875
172	1.052	1.396	1.074		172	1.052	1.396	1.074																	1566	1.736	1.478	1.099
173	1.219	1.552	1.216		173	1.219	1.552	1.216																	1567	1.898	1.853	1.155
174	1.293	1.559	1.247		174	1.293	1.559	1.247																	1568	1.713	1.501	0.895
175	1.542	1.761	1.415		175	1.542	1.761	1.415																	1569	1.43	1.478	1.001
176	1.871	2	1.686		176	1.871	2	1.686																	1570	1.625	1.683	1.053
177	2.051	2.18	1.763		177	2.051	2.18	1.763																	1571	1.847	1.52	1.09
178	1.706	1.762	1.527		178	1.706	1.762	1.527																	1572	2.599	2.119	1.318
179	1.65	1.761	1.59		179	1.65	1.761	1.59																	1573	2.642	2.438	1.425
180	1.703	1.628	1.507		180	1.703	1.628	1.507																	1574	2.242	2.395	1.485
181	1.957	1.466	1.72		181	1.957	1.466	1.72																	1575	1.989	3.005	1.878
182	1.976	1.426	1.753		182	1.976	1.426	1.753																	1576	1.713	2.246	1.643
183	1.914	1.514	1.45		183	1.914	1.514	1.45																	1577	1.761	2.23	1.924
184	1.828	1.592	1.44		184	1.828	1.592	1.44																	1578	1.924	2.445	2.34
185	1.718	1.614	1.609		185	1.718	1.614	1.609																	1579	1.877	3.458	2.373
186	1.597	1.554	1.569		186	1.597	1.554	1.569																	1580	1.987	2.805	3.074
187	1.329	1.368	1.325		187	1.329	1.368	1.325																	1581	1.661	2.732	4.011
188	1.233	1.393	1.322		188	1.233	1.393	1.322																	1582	1.9	2.747	5.252
189	1.308	1.369	1.3		189	1.308	1.369	1.3																	1583	1.885	2.307	3.811
190	1.152	1.403	1.146		190	1.152	1.403	1.146																	1584	1.972	1.64	2.207
191	1.054	1.438	1.148		191	1.054	1.438	1.148																	1585	1.925	1.481	1.597
192	1.161	1.407	1.251		192	1.161	1.407	1.251																	1586	1.771	1.511	1.321
193	1.151	1.377	1.199		193	1.151	1.377	1.199																	1587	1.782	1.379	1.262
194	1.011	1.496	1.116		194	1.011	1.496	1.116																	1588	2.011	1.345	1.218
195	0.896	1.655	1.168		195	0.896	1.655	1.168																	1589	2.214	1.226	1.23
196	0.94	1.516	1.254		196	0.94	1.516	1.254																	1590	1.842	1.265	1.218
197	0.89	1.316	1.184		197	0.89	1.316	1.184																	1591	1.85	1.172	1.448
198	0.829	1.251	1.111		198	0.829	1.251	1.111																	1592	2.095	1.254	1.596
199	0.915	1.226	1.371		199	0.915	1.226	1.371																	1593	3.059	1.18	1.978
200	0.789	1.199	1.163		200	0.789	1.199	1.163																	1594	3.157	1.169	1.632
201	0.934	1.311	1.248		201	0.934	1.311	1.248																	1595	2.743	1.172	1.202
202	0.913	1.375	1.214		202	0.913	1.375	1.214																	1596	2.71	1.137	1.067
203	0.948	1.471	1.051		203	0.948	1.471	1.051																	1597	2.316	1.282	1.063
204	1.029	1.395	1.13		204	1.029	1.395	1.13																	1598	2.097	1.314	0.995
205	1.128	1.486	1.141		205	1.128	1.486	1.141																	1599	2.107	1.339	1.273
206	1.327	1.51	1.464		206	1.327	1.51	1.464																	1600	1.89	1.372	1.277
207	1.521	1.618	2.036		207	1.521	1.618	2.036																	1601	1.75	1.437	1.383
208	1.757	1.848	2.878		208	1.757	1.848	2.878																	1602	1.595	1.354	1.206
209	1.824	2.801	3.321		209	1.824	2.801	3.321																	1603	1.473	1.429	1.246
210	1.726	3.73	2.681		210	1.726	3.73	2.681																	1604	1.777	1.465	1.339
211	1.466	3.097	2.265		211	1.466	3.097	2.265																	1605	2.279	1.655	1.411
212	1.5	2.29	2.876		212	1.5	2.29	2.876																	1606	2.155	1.617	0.997
213	1.829	2.205	4.127		213	1.829	2.205	4.127																	1607	2.112	1.12	0.868
214	2.266	2.319	4.943		214	2.266	2.319	4.943																	1608	2.288	1.105	0.869
215	2.652	3.236	5.203		215	2.652	3.236	5.203																	1609	2.28	1.191	0.938
216	3.576	4.404	5.932		216	3.576	4.404	5.932																	1610	2.339	1.241	1.103
217	3.774	6.549	6.68		217	3.774	6.549	6.68																	1611	2.307	1.3	1.304
218	4.645	6.532	7.347		218	4.645	6.532	7.347																	1612	2.327	1.188	1.302
219	5.74	7.36	7.99		219	5.74	7.36	7.99																	1613	2.396	1.207	1.623
220	7.198	7.456	8.791		220	7.198	7.456	8.791																	1614	2.467	1.651	1.575
221	8.783	7.976	9.587		221	8.783	7.976	9.587																	1615	2.903	1.532	1.675
222	0.067	8.552	9.948		222	0.067	8.552	9.948																	1616	3.108	1.62	1.949
223	0.954	8.282	0.094		223	0.954	8.282	0.094																	1617	3.515	1.422	2.245
224	2.563	9.632	0.746		224	2.563	9.632	0.746																	1618	3.559	1.464	1.769
225	3.464	0.73	0.719		225	3.464	0.73	0.719																	1619	3.699	1.4	1.782
226	4.094	0.814	0.798		226	4.094	0.814	0.798																	1620	3.58	1.433	2.047
227	6.46	1.079	2.375		227	6.46	1.079	2.375																	1621	3.07	1.369	2.307
228	6.41	0.713	2.131		228	6.41	0.713	2.131																	1622	2.682	1.513	2.329
229	7.184	0.637	2.461		229	7.184	0.637	2.461																	1623	3.054	1.648	2.508
230	6.319	0.019	3.044		230	6.319	0.019	3.044																	1624	2.932	1.807	2.888
231	6.358	0.879	2.128		231	6.358	0.879	2.128																	1625	2.993	2.191	3.39
232	6.145	1.482	2.178		232	6.145	1.482	2.178																	1626	3.638	2.426	3.197
233	5.18	1.21	2.166		233	5.18	1.21	2.166																	1627	3.793	2.583	3.175
234	4.689	0.315	2.872		234	4.689	0.315	2.872																	1628	3.361	2.652	3.392
235	4.024	0.074	3.444		235	4.024	0.074	3.444																	1629	3.872	3.149	4.346
236	2.719	8.43	3.67		236	2.719	8.43	3.67																	1630	4.666	3.515	5.087
237	1.958	8.66	4.98		237	1.958	8.66	4.98																	1631	4.477	3.646	4.757
238	1.554	7.84	6.358		238	1.554	7.84	6.358																	1632	4.198	3.846	4.697
239	0.33	6.917	5.249		239	0.33	6.917	5.249																	1633	5.14	4.486	6.103
240	0.626	6.866	5.801		240	0.626	6.866	5.801																	1634	5.656	4.741	6.448
241	0.838	7.687	4.828		241	0.838	7.687	4.828																	1635	5.148	4.889	5.57
242	9.227	8.121	2.714		242	9.227	8.121	2.714																	1636	5.203	5.47	6.209
243	9.158	0.287	1.729		243	9.158	0.287	1.729																	1637	6.482	6.389	7.374
244	8.711	2.181	0.286		244	8.711	2.181	0.286																	1638	6.516	6.425	6.989
245	8.142	2.508	8.755		245	8.142	2.508	8.755																	1639	5.606	6.071	6.205
246	6.47	2.587	8.34		246	6.47	2.587	8.34																	1640	5.824	6.839	7.141
247	6.826	1.177	7.956		247	6.826	1.177	7.956																	1641	4.85	6.131	6.585
248	6.463	2.382	6.618		248	6.463	2.382	6.618																	1642	4.144	5.181	5.949
249	7.725	2.884	6.032		249	7.725	2.884	6.032																	1643	3.743	4.279	4.945
250	8.966	2.432	5.132		250	8.966	2.432	5.132																	1644	3.357	4.36	5.704
251	9.585	0.27	3.729		251	9.585	0.27	3.729																	1645	3.574	4.119	5.514
252	9.492	0.149	3.845		252	9.492	0.149	3.845																	1646	4.019	3.402	4.994
253	9.432	9.723	4.329		253	9.432	9.723	4.329																	1647	3.551	2.812	5.272
254	7.937	0.813	5.497		254	7.937	0.813	5.497																	1648	4.498	2.676	5.163
255	8.021	0.838	5.953		255	8.021	0.838	5.953																	1649	4.433	2.887	4.903
256	7.195	0.554	6.049		256	7.195	0.554	6.049																	1650	3.536	2.446	6.868
257	5.776	9.225	5.22		257	5.776	9.225	5.22																	1651	3.644	2.499	7.208
258	5.275	8.069	4.977		258	5.275	8.069	4.977																	1652	4.063	2.804	5.691
259	4.335	6.965	3.584		259	4.335	6.965	3.584																	1653	3.815	2.726	5.886
260	3.365	6.296	3.674		260	3.365	6.296	3.674																	1654	3.336	2.496	7.24
261	2.646	4.81	3.332		261	2.646	4.81	3.332																	1655	3.677	3.106	7.233
262	2.195	4.11	3.806		262	2.195	4.11	3.806																	1656	3.909	3.49	5.859
263	1.974	3.19	4.027		263	1.974	3.19	4.027																	1657	3.387	3.423	6.084
264	2.175	2.554	3.863		264	2.175	2.554	3.863																	1658	3.232	3.529	7.502
265	2.064	2.14	3.384		265	2.064	2.14	3.384																	1659	3.955	3.876	7.744
266	1.797	2.144	3.135		266	1.797	2.144	3.135																	1660	3.957	4.092	7.004
267	1.673	2.201	2.128		267	1.673	2.201	2.128																	1661	3.333	4.101	7.236
268	1.844	1.83	1.567		268	1.844	1.83	1.567																	1662	3.812	4.867	8.893
269	1.806	1.583	2.037		269	1.806	1.583	2.037																	1663	4.884	5.318	9.014
270	1.224	1.488	1.773		270	1.224	1.488	1.773																	1664	4.795	5.24	7.902
271	1.017	1.342	1.509		271	1.017	1.342	1.509																	1665	5.739	6.433	8.543
272	0.963	1.346	1.425		272	0.963	1.346	1.425																	1666	6.951	7.306	7.414
273	1.215	1.479	1.8		273	1.215	1.479	1.8																	1667	6.804	6.749	7.932
274	1.159	1.336	1.613		274	1.159	1.336	1.613																	1668	6.83	6.096	7.668
275	1.096	1.301	1.375		275	1.096	1.301	1.375																	1669	6.685	5.893	7.098
276	1.04	1.086	1.1		276	1.04	1.086	1.1																	1670	6.243	5.661	7.366
277	1.103	1.042	1.006		277	1.103	1.042	1.006																	1671	6.781	5.73	7.092
278	0.915	0.979	1.037		278	0.915	0.979	1.037																	1672	6.686	5.666	7.34
279	0.891	0.929	1.007		279	0.891	0.929	1.007																	1673	6.711	5.578	6.909
280	0.999	0.923	1.043		280	0.999	0.923	1.043																	1674	6.113	4.942	6.107
281	1.19	1.123	1.058		281	1.19	1.123	1.058																	1675	6.903	5.308	5.914
282	1.555	1.253	0.865		282	1.555	1.253	0.865																	1676	6.675	5.04	5.475
283	2.008	1.105	0.882		283	2.008	1.105	0.882																	1677	5.506	4.393	4.22
284	1.892	1.239	1.014		284	1.892	1.239	1.014																	1678	5.412	4.864	4.723
285	1.827	1.388	0.921		285	1.827	1.388	0.921																	1679	6.506	5.451	5.777
286	1.771	1.381	1.008		286	1.771	1.381	1.008																	1680	7.077	5.979	6.432
287	1.83	1.204	1.031		287	1.83	1.204	1.031																	1681	6.472	5.874	6.179
288	1.854	1.227	1.221		288	1.854	1.227	1.221																	1682	6.481	5.64	6.362
289	1.622	1.146	1.199		289	1.622	1.146	1.199																	1683	5.906	5.41	5.768
290	1.505	1.043	1.154		290	1.505	1.043	1.154																	1684	6.214	5.482	5.99
291	1.631	1.086	1.258		291	1.631	1.086	1.258																	1685	5.359	5.175	5.292
292	1.514	1.124	1.325		292	1.514	1.124	1.325																	1686	5.903	5.376	5.46
293	1.217	1.036	1.244		293	1.217	1.036	1.244																	1687	5.342	4.863	5.278
294	1.218	1.021	1.244		294	1.218	1.021	1.244																	1688	5.812	4.848	5.365
295	1.311	1.136	1.38		295	1.311	1.136	1.38																	1689	5.039	4.531	5.36
296	1.247	1.197	1.454		296	1.247	1.197	1.454																	1690	5.118	4.802	5.021
297	1.133	1.23	1.375		297	1.133	1.23	1.375																	1691	4.79	4.59	4.33
298	1.333	1.285	1.496		298	1.333	1.285	1.496																	1692	4.466	3.699	4.452
299	1.483	1.432	2.005		299	1.483	1.432	2.005																	1693	4.831	3.886	4.18
300	1.768	1.58	2.16		300	1.768	1.58	2.16																	1694	4.855	4.389	4.429
301	1.941	1.445	2.139		301	1.941	1.445	2.139																	1695	5.009	4.035	4.276
302	1.939	1.359	2.136		302	1.939	1.359	2.136																	1696	4.668	3.248	3.921
303	2.109	1.266	1.737		303	2.109	1.266	1.737																	1697	4.027	3.094	3.453
304	2.268	1.166	1.383		304	2.268	1.166	1.383																	1698	4.015	3.395	4.623
305	2.257	1.158	1.274		305	2.257	1.158	1.274																	1699	4.562	3.061	4.667
306	1.869	1.299	1.09		306	1.869	1.299	1.09																	1700	4.3	2.39	3.294
307	1.299	1.113	1.022		307	1.299	1.113	1.022																	1701	4.153	3.093	2.935
308	1.008	1.004	0.919		308	1.008	1.004	0.919																	1702	4.282	3.142	3.41
309	1.049	0.973	0.93		309	1.049	0.973	0.93																	1703	4.088	2.37	2.795
310	1.317	1.097	0.917		310	1.317	1.097	0.917																	1704	3.922	2.111	1.758
311	1.341	0.871	0.861		311	1.341	0.871	0.861																	1705	3.899	2.161	2.145
312	1.601	1.041	0.975		312	1.601	1.041	0.975																	1706	3.479	1.835	1.917
313	1.378	0.986	0.971		313	1.378	0.986	0.971																	1707	3.029	1.792	1.909
314	1.63	1.108	1.024		314	1.63	1.108	1.024																	1708	3.298	1.822	2.686
315	1.069	1.198	1.05		315	1.069	1.198	1.05																	1709	3.192	1.853	2.639
316	0.99	1.177	0.906		316	0.99	1.177	0.906																	1710	2.969	1.729	2.144
317	0.771	1.011	1.023		317	0.771	1.011	1.023																	1711	3.498	2.021	3.13
318	0.814	0.996	0.914		318	0.814	0.996	0.914																	1712	4.027	2.386	3.641
319	0.851	0.899	0.837		319	0.851	0.899	0.837																	1713	4.075	2.585	3.522
320	0.823	0.957	0.841		320	0.823	0.957	0.841																	1714	3.946	2.396	3.639
321	0.914	1.002	0.932		321	0.914	1.002	0.932																	1715	4.613	2.46	3.579
322	0.91	0.976	0.96		322	0.91	0.976	0.96																	1716	4.054	2.266	3.51
323	1.093	1.054	1.019		323	1.093	1.054	1.019																	1717	4.223	2.375	2.885
324	1.417	1.086	1.112		324	1.417	1.086	1.112																	1718	3.787	2.22	2.456
325	1.287	1.129	1.249		325	1.287	1.129	1.249																	1719	4.121	2.63	2.709
326	1.367	1.288	1.607		326	1.367	1.288	1.607																	1720	2.904	2.351	2.498
327	1.455	1.522	1.765		327	1.455	1.522	1.765																	1721	2.615	1.904	1.801
328	1.619	1.577	1.842		328	1.619	1.577	1.842																	1722	3.467	2.117	2.039
329	1.953	1.594	1.657		329	1.953	1.594	1.657																	1723	3.078	1.877	1.667
330	1.636	2.189	2.213		330	1.636	2.189	2.213																	1724	2.044	1.583	1.432
331	2.581	1.563	2.244		331	2.581	1.563	2.244																	1725	1.766	1.51	1.536
332	2.036	1.243	1.819		332	2.036	1.243	1.819																	1726	1.753	1.427	1.496
333	1.835	1.158	1.948		333	1.835	1.158	1.948																	1727	1.733	1.371	1.152
334	2.29	1.473	2.179		334	2.29	1.473	2.179																	1728	1.912	1.335	1.062
335	2.668	1.619	2.1		335	2.668	1.619	2.1																	1729	2.134	1.28	1.725
336	2.554	1.989	1.888		336	2.554	1.989	1.888																	1730	2.296	1.338	1.466
337	2.052	1.537	1.563		337	2.052	1.537	1.563																	1731	2.36	1.346	2.186
338	1.869	1.461	1.85		338	1.869	1.461	1.85																	1732	2.516	1.539	2.819
339	1.35	1.266	1.373		339	1.35	1.266	1.373																	1733	2.459	1.463	3.256
340	1.319	1.166	1.316		340	1.319	1.166	1.316																	1734	2.368	1.633	3.939
341	1.352	1.036	1.17		341	1.352	1.036	1.17																	1735	2.507	1.75	3.913
342	1.025	1.023	1.06		342	1.025	1.023	1.06																	1736	2.221	1.783	3.02
343	0.952	1.129	1.03		343	0.952	1.129	1.03																	1737	2.161	2.048	3.346
344	0.813	1.059	1.016		344	0.813	1.059	1.016																	1738	2.345	2.257	4.275
345	0.767	1.041	0.957		345	0.767	1.041	0.957																	1739	2.232	2.128	3.443
346	0.741	1.063	1		346	0.741	1.063	1																	1740	2.121	2.09	3.331
347	0.744	1.07	1.148		347	0.744	1.07	1.148																	1741	2.199	2.409	4.614
348	0.862	1.064	0.978		348	0.862	1.064	0.978																	1742	2.205	2.672	4.485
349	0.868	1.168	1.007		349	0.868	1.168	1.007																	1743	1.983	2.698	4.977
350	0.931	1.134	0.985		350	0.931	1.134	0.985																	1744	2.104	2.617	5.881
351	0.981	1.167	1.182		351	0.981	1.167	1.182																	1745	2.749	2.869	4.366
352	1.066	1.221	1.208		352	1.066	1.221	1.208																	1746	3.26	3.461	4.666
353	1.061	1.197	1.275		353	1.061	1.197	1.275																	1747	2.881	2.91	3.927
354	1.159	1.166	1.21		354	1.159	1.166	1.21																	1748	3.521	2.911	3.768
355	1.431	1.357	1.325		355	1.431	1.357	1.325																	1749	4.593	2.48	3.356
356	1.471	1.308	1.106		356	1.471	1.308	1.106																	1750	4.096	3.035	3.035
357	1.608	1.174	1.052		357	1.608	1.174	1.052																	1751	3.691	2.789	3.068
358	1.439	1.079	1.143		358	1.439	1.079	1.143																	1752	3.233	3.309	4.042
359	1.288	1.136	1.178		359	1.288	1.136	1.178																	1753	3.074	3.108	3.315
360	1.363	1.375	1.136		360	1.363	1.375	1.136																	1754	2.561	2.824	3.03
361	1.447	1.364	1.183		361	1.447	1.364	1.183																	1755	2.13	2.121	1.797
362	1.466	1.178	1.215		362	1.466	1.178	1.215																	1756	2.182	2.748	1.503
363	1.24	1.089	1.416		363	1.24	1.089	1.416																	1757	2.167	2.179	1.49
364	1.192	1.026	1.358		364	1.192	1.026	1.358																	1758	1.863	1.835	1.14
365	1.11	1.006	1.443		365	1.11	1.006	1.443																	1759	2.404	1.461	0.934
366	0.953	0.984	1.129		366	0.953	0.984	1.129																	1760	2.637	1.327	1.401
367	0.964	1.019	1.114		367	0.964	1.019	1.114																	1761	1.935	1.446	1.791
368	0.93	1.156	1.031		368	0.93	1.156	1.031																	1762	1.368	1.452	1.667
369	0.855	1.038	0.976		369	0.855	1.038	0.976																	1763	1.404	1.362	1.339
370	0.784	0.98	0.884		370	0.784	0.98	0.884																	1764	1.471	1.361	1.203
371	0.724	0.907	0.892		371	0.724	0.907	0.892																	1765	1.503	1.743	1.401
372	0.672	0.947	0.824		372	0.672	0.947	0.824																	1766	1.581	1.836	1.089
373	0.675	1.05	0.947		373	0.675	1.05	0.947																	1767	1.676	1.529	0.968
374	0.744	1.265	1.028		374	0.744	1.265	1.028																	1768	1.911	1.979	0.884
375	0.863	1.311	1.101		375	0.863	1.311	1.101																	1769	2.015	1.574	1.003
376	1.126	1.456	1.085		376	1.126	1.456	1.085																	1770	2.034	1.251	1.028
377	1.081	1.359	1.081		377	1.081	1.359	1.081																	1771	2.39	1.855	1.08
378	1.089	1.33	1.019		378	1.089	1.33	1.019																	1772	1.626	2.232	1.126
379	1.158	1.39	1.051		379	1.158	1.39	1.051																	1773	1.549	2.534	1.712
380	1.236	1.409	1.178		380	1.236	1.409	1.178																	1774	1.954	1.84	2.03
381	1.115	1.327	1.279		381	1.115	1.327	1.279																	1775	1.769	1.571	1.578
382	1.206	1.32	1.337		382	1.206	1.32	1.337																	1776	2.041	1.505	1.584
383	1.14	1.313	1.277		383	1.14	1.313	1.277																	1777	1.958	1.597	1.325
384	1.078	1.282	1.112		384	1.078	1.282	1.112																	1778	1.761	1.728	1.505
385	1.184	1.355	1.154		385	1.184	1.355	1.154																	1779	1.835	1.941	1.239
386	1.64	1.422	1.461		386	1.64	1.422	1.461																	1780	1.728	1.883	1.387
387	1.618	1.66	2.17		387	1.618	1.66	2.17																	1781	1.482	1.822	1.713
388	1.627	2.031	1.39		388	1.627	2.031	1.39																	1782	1.638	2.339	2.11
389	1.435	1.6	1.245		389	1.435	1.6	1.245																	1783	1.772	3.045	2.65
390	1.384	1.407	1.138		390	1.384	1.407	1.138																	1784	1.766	2.647	3.489
391	1.514	1.78	1.042		391	1.514	1.78	1.042																	1785	1.796	2.286	3.447
392	1.733	1.609	1.01		392	1.733	1.609	1.01																	1786	1.662	2.185	3.017
393	1.393	1.346	0.962		393	1.393	1.346	0.962																	1787	1.697	2.206	2.504
394	1.354	1.341	0.996		394	1.354	1.341	0.996																	1788	1.877	3.18	2.693
395	1.469	1.409	1.105		395	1.469	1.409	1.105																	1789	1.882	3.122	2.559
396	1.378	1.334	1		396	1.378	1.334	1																	1790	1.808	2.93	2.39
397	1.484	1.163	0.997		397	1.484	1.163	0.997																	1791	1.727	2.502	2.027
398	1.429	1.159	0.981		398	1.429	1.159	0.981																	1792	1.844	2.278	2.149
399	1.431	1.181	0.943		399	1.431	1.181	0.943																	1793	1.792	1.981	2.15
400	1.344	1.121	0.919		400	1.344	1.121	0.919																	1794	2.033	1.885	2.225
401	1.336	1.128	1.039		401	1.336	1.128	1.039																	1795	2.006	1.99	2.513
402	1.321	1.101	1.096		402	1.321	1.101	1.096																	1796	2.421	2.301	2.957
403	1.335	1.141	0.946		403	1.335	1.141	0.946																	1797	2.505	2.535	3.151
404	1.228	1.204	1.033		404	1.228	1.204	1.033																	1798	2.938	3.158	3.055
405	1.137	1.211	1.228		405	1.137	1.211	1.228																	1799	2.51	2.92	3.039
406	1.356	1.279	1.485		406	1.356	1.279	1.485																	1800	2.129	2.395	2.54
407	1.467	1.436	1.886		407	1.467	1.436	1.886																	1801	1.895	2.364	2.627
408	1.321	1.566	1.569		408	1.321	1.566	1.569																	1802	1.835	2.528	2.522
409	1.377	1.697	1.549		409	1.377	1.697	1.549																	1803	1.689	2.439	2.128
410	1.632	1.886	2.024		410	1.632	1.886	2.024																	1804	1.675	2.954	2.217
411	1.709	2.153	2.219		411	1.709	2.153	2.219																	1805	1.844	3.474	2.566
412	1.754	2.427	2.167		412	1.754	2.427	2.167																	1806	1.894	4.267	2.765
413	2.101	2.572	2.514		413	2.101	2.572	2.514																	1807	1.777	4.564	2.718
414	1.82	2.043	2.441		414	1.82	2.043	2.441																	1808	1.595	3.473	2.344
415	1.316	1.832	1.93		415	1.316	1.832	1.93																	1809	1.485	2.605	2.224
416	1.511	2.19	2.039		416	1.511	2.19	2.039																	1810	1.467	2.445	2.118
417	1.608	2.135	2.306		417	1.608	2.135	2.306																	1811	1.485	1.975	1.694
418	1.224	1.652	1.914		418	1.224	1.652	1.914																	1812	1.475	1.961	1.54
419	0.962	1.746	1.686		419	0.962	1.746	1.686																	1813	1.514	1.742	1.444
420	1.094	1.922	1.846		420	1.094	1.922	1.846																	1814	1.292	1.761	1.395
421	0.83	1.588	1.756		421	0.83	1.588	1.756																	1815	1.276	1.535	1.97
422	0.926	1.421	1.535		422	0.926	1.421	1.535																	1816	1.377	1.297	1.259
423	0.868	1.462	1.579		423	0.868	1.462	1.579																	1817	1.373	1.227	1.272
424	1.071	1.323	1.408		424	1.071	1.323	1.408																	1818	1.561	1.286	1.458
425	0.947	1.164	1.597		425	0.947	1.164	1.597																	1819	1.761	1.49	1.792
426	0.991	1.228	1.51		426	0.991	1.228	1.51																	1820	1.945	1.723	1.893
427	1.266	1.289	1.526		427	1.266	1.289	1.526																	1821	1.956	1.989	2.022
428	1.327	1.244	1.717		428	1.327	1.244	1.717																	1822	2.152	1.88	1.961
429	1.243	1.216	1.174		429	1.243	1.216	1.174																	1823	2.295	2.017	1.879
430	1.593	1.203	1.101		430	1.593	1.203	1.101																	1824	3.084	1.77	2.011
431	1.512	1.411	1.171		431	1.512	1.411	1.171																	1825	2.272	1.666	2.05
432	1.997	1.534	1.386		432	1.997	1.534	1.386																	1826	2.421	1.897	2.076
433	1.585	1.36	1.476		433	1.585	1.36	1.476																	1827	2.367	2.016	2.248
434	2.229	1.489	1.294		434	2.229	1.489	1.294																	1828	2.121	2.075	2.276
435	2.04	1.54	1.269		435	2.04	1.54	1.269																	1829	2.156	1.907	2.214
436	1.522	1.441	1.127		436	1.522	1.441	1.127																	1830	1.964	1.816	2.005
437	1.465	1.639	1.233		437	1.465	1.639	1.233																	1831	2.078	2.428	1.867
438	1.398	1.711	1.517		438	1.398	1.711	1.517																	1832	1.9	1.966	1.743
439	1.281	1.744	1.425		439	1.281	1.744	1.425																	1833	2.11	2.482	1.958
440	1.397	1.655	1.198		440	1.397	1.655	1.198																	1834	2.005	2.536	2.102
441	1.536	1.642	1.192		441	1.536	1.642	1.192																	1835	2.094	3.061	2.46
442	1.529	1.811	1.438		442	1.529	1.811	1.438																	1836	2.33	3.163	2.933
443	1.66	1.774	1.401		443	1.66	1.774	1.401																	1837	2.71	3.459	3.348
444	1.825	1.687	1.145		444	1.825	1.687	1.145																	1838	3.408	3.857	4.233
445	1.629	1.864	1.259		445	1.629	1.864	1.259																	1839	3.162	3.91	5.267
446	1.46	1.901	1.228		446	1.46	1.901	1.228																	1840	3.348	4.503	4.84
447	1.632	2.128	1.26		447	1.632	2.128	1.26																	1841	3.741	3.65	4.662
448	1.738	2.2	1.21		448	1.738	2.2	1.21																	1842	3.407	4.211	4.179
449	1.888	2.398	1.246		449	1.888	2.398	1.246																	1843	3.546	3.858	3.862
450	2.305	2.633	1.395		450	2.305	2.633	1.395																	1844	3.137	4.002	3.873
451	2.298	2.534	1.414		451	2.298	2.534	1.414																	1845	2.681	3.882	3.407
452	2.602	2.765	1.687		452	2.602	2.765	1.687																	1846	2.338	3.905	2.974
453	2.315	2.732	1.669		453	2.315	2.732	1.669																	1847	2.168	3.126	3.328
454	2.472	2.61	1.601		454	2.472	2.61	1.601																	1848	2.132	3.67	2.768
455	1.967	2.267	1.423		455	1.967	2.267	1.423																	1849	1.875	2.939	2.441
456	1.913	2.142	1.337		456	1.913	2.142	1.337																	1850	1.935	2.626	2.232
457	1.847	1.857	1.29		457	1.847	1.857	1.29																	1851	1.793	2.255	2.114
458	1.819	1.681	1.155		458	1.819	1.681	1.155																	1852	1.912	2.247	2.182
459	1.827	1.875	1.319		459	1.827	1.875	1.319																	1853	1.855	2.258	2.514
460	2.026	2.226	1.416		460	2.026	2.226	1.416																	1854	1.856	2.023	2.142
461	1.967	2.173	1.258		461	1.967	2.173	1.258																	1855	2.3	2.515	2.31
462	2.114	2.196	1.291		462	2.114	2.196	1.291																	1856	2.02	2.413	1.989
463	2.42	2.495	1.553		463	2.42	2.495	1.553																	1857	2.033	3.534	2.402
464	2.639	2.65	1.534		464	2.639	2.65	1.534																	1858	2.406	2.817	2.249
465	2.586	2.622	1.45		465	2.586	2.622	1.45																	1859	2.829	2.974	2.184
466	3.229	3.116	1.784		466	3.229	3.116	1.784																	1860	2.449	2.979	2.394
467	3.743	3.54	1.986		467	3.743	3.54	1.986																	1861	1.762	2.069	1.804
468	2.909	3.105	1.587		468	2.909	3.105	1.587																	1862	1.568	1.692	1.682
469	2.427	2.794	1.341		469	2.427	2.794	1.341																	1863	1.328	1.475	1.68
470	2.724	3.134	1.422		470	2.724	3.134	1.422																	1864	1.222	1.262	1.333
471	2.098	2.395	1.149		471	2.098	2.395	1.149																	1865	1.171	1.236	1.427
472	1.73	2.051	1.051		472	1.73	2.051	1.051																	1866	1.317	1.172	1.843
473	1.629	2.023	1.025		473	1.629	2.023	1.025																	1867	1.258	1.178	1.507
474	1.592	1.828	0.968		474	1.592	1.828	0.968																	1868	1.372	1.507	1.444
475	1.556	1.809	0.96		475	1.556	1.809	0.96																	1869	1.43	1.851	1.737
476	1.373	1.503	0.966		476	1.373	1.503	0.966																	1870	1.529	1.824	1.875
477	1.489	1.613	1.084		477	1.489	1.613	1.084																	1871	1.994	1.781	2.173
478	1.577	1.662	1.052		478	1.577	1.662	1.052																	1872	3.205	2.199	2.662
479	1.696	1.695	1.177		479	1.696	1.695	1.177																	1873	2.781	2.308	2.719
480	1.831	1.817	1.373		480	1.831	1.817	1.373																	1874	2.372	2.111	2.344
481	1.776	1.747	1.286		481	1.776	1.747	1.286																	1875	2.209	2.172	2.206
482	1.541	1.618	1.091		482	1.541	1.618	1.091																	1876	1.899	2.016	2.244
483	1.514	1.621	1.029		483	1.514	1.621	1.029																	1877	1.732	1.82	1.785
484	1.653	1.884	1.22		484	1.653	1.884	1.22																	1878	1.486	1.597	1.778
485	1.553	1.987	1.169		485	1.553	1.987	1.169																	1879	1.317	1.517	1.88
486	1.433	1.912	1.107		486	1.433	1.912	1.107																	1880	1.231	1.424	2.417
487	1.883	2.635	1.292		487	1.883	2.635	1.292																	1881	1.17	1.657	1.676
488	1.5	2.421	0.908		488	1.5	2.421	0.908																	1882	1.318	1.728	2.582
489	1.595	2.223	1.237		489	1.595	2.223	1.237																	1883	1.501	2.052	2.848
490	1.733	2.224	1.03		490	1.733	2.224	1.03																	1884	1.47	2.456	2.664
491	1.86	2.399	1.116		491	1.86	2.399	1.116																	1885	1.708	2.805	1.845
492	1.802	2.355	1.062		492	1.802	2.355	1.062																	1886	1.682	2.654	1.523
493	1.843	2.343	1.164		493	1.843	2.343	1.164																	1887	1.568	2.315	1.811
494	1.998	2.678	1.411		494	1.998	2.678	1.411																	1888	1.604	2.383	1.737
495	2.069	2.694	1.446		495	2.069	2.694	1.446																	1889	1.479	2.793	1.754
496	2.085	2.636	1.375		496	2.085	2.636	1.375																	1890	1.685	3.005	1.92
497	1.917	2.461	1.226		497	1.917	2.461	1.226																	1891	1.746	3.401	2.098
498	1.881	2.352	1.197		498	1.881	2.352	1.197																	1892	1.996	4.112	2.122
499	1.705	2.153	1.126		499	1.705	2.153	1.126																	1893	2.557	4.336	2.331
500	1.526	1.949	1.069		500	1.526	1.949	1.069																	1894	3.827	4.014	2.691
501	1.447	1.88	1.098		501	1.447	1.88	1.098																	1895	6.352	4.068	2.738
502	1.328	1.695	1.068		502	1.328	1.695	1.068																	1896	8.249	4.114	3.007
503	1.287	1.718	1.074		503	1.287	1.718	1.074																	1897	0.627	5.169	3.24
504	1.049	1.396	1.259		504	1.049	1.396	1.259																	1898	2.08	6.519	3.778
505	0.929	1.245	1.11		505	0.929	1.245	1.11																	1899	5.698	8.882	8.149
506	0.828	1.352	0.947		506	0.828	1.352	0.947																	1900	4.614	7.428	6.328
507	1.057	1.325	0.956		507	1.057	1.325	0.956																	1901	3.726	6.833	4.222
508	1.306	1.383	0.876		508	1.306	1.383	0.876																	1902	3.882	5.561	2.54
509	1.428	1.523	0.963		509	1.428	1.523	0.963																	1903	3.819	6.101	2.534
510	1.432	1.511	1.09		510	1.432	1.511	1.09																	1904	3.969	4.938	3.281
511	1.625	1.52	0.985		511	1.625	1.52	0.985																	1905	3.969	4.729	4.835
512	1.764	1.36	0.862		512	1.764	1.36	0.862																	1906	3.521	3.787	3.906
513	1.644	1.24	0.909		513	1.644	1.24	0.909																	1907	2.974	3.067	3.233
514	1.95	1.567	0.997		514	1.95	1.567	0.997																	1908	2.75	1.863	2.697
515	2.44	1.694	1.014		515	2.44	1.694	1.014																	1909	2.394	1.516	1.701
516	2.527	1.63	1.028		516	2.527	1.63	1.028																	1910	2.169	1.345	1.525
517	2.543	1.909	1.133		517	2.543	1.909	1.133																	1911	1.965	1.423	1.488
518	2.326	2.257	1.362		518	2.326	2.257	1.362																	1912	1.778	1.623	1.835
519	2.654	2.041	1.338		519	2.654	2.041	1.338																	1913	1.393	1.78	1.531
520	2.623	2.361	1.193		520	2.623	2.361	1.193																	1914	1.427	2.107	0.853
521	2.191	1.934	1.055		521	2.191	1.934	1.055																	1915	1.523	1.853	0.96
522	1.661	1.595	0.964		522	1.661	1.595	0.964																	1916	1.473	2.076	1.037
523	1.806	1.902	0.954		523	1.806	1.902	0.954																	1917	1.421	2.342	1.022
524	1.579	1.346	0.912		524	1.579	1.346	0.912																	1918	1.214	2.208	1.525
525	1.411	1.577	0.914		525	1.411	1.577	0.914																	1919	1.04	2.266	1.503
526	1.54	1.495	0.914		526	1.54	1.495	0.914																	1920	1.175	2.417	1.654
527	1.263	1.428	0.915		527	1.263	1.428	0.915																	1921	1.247	2.536	1.427
528	1.25	1.434	1.045		528	1.25	1.434	1.045																	1922	1.194	2.342	1.496
529	1.817	2.234	1.291		529	1.817	2.234	1.291																	1923	1.233	1.708	1.362
530	1.424	2.177	1.269		530	1.424	2.177	1.269																	1924	1.16	1.414	1.325
531	1.569	2	1.774		531	1.569	2	1.774																	1925	1.058	1.357	1.231
532	1.929	2.207	1.624		532	1.929	2.207	1.624																	1926	1.376	1.457	1.148
533	2.228	2.501	2.375		533	2.228	2.501	2.375																	1927	1.151	1.573	1.234
534	2.563	3.337	2.119		534	2.563	3.337	2.119																	1928	1.293	1.722	1.27
535	2.9	3.275	2.461		535	2.9	3.275	2.461																	1929	1.192	1.749	1.224
536	3.066	3.347	2.953		536	3.066	3.347	2.953																	1930	1.521	2.195	1.49
537	3.258	3.504	3.239		537	3.258	3.504	3.239																	1931	1.846	2.13	1.381
538	2.917	3.254	2.615		538	2.917	3.254	2.615																	1932	1.545	2.713	1.368
539	2.712	3.057	2.331		539	2.712	3.057	2.331																	1933	1.488	2.689	1.581
540	3.046	3.215	2.582		540	3.046	3.215	2.582																	1934	1.642	3.106	1.314
541	2.668	3.167	2.329		541	2.668	3.167	2.329																	1935	2.056	3.328	1.419
542	2.107	2.77	1.914		542	2.107	2.77	1.914																	1936	2.216	3.121	1.436
543	2.51	2.858	2.296		543	2.51	2.858	2.296																	1937	2.183	3.298	1.569
544	2.53	3.053	2.374		544	2.53	3.053	2.374																	1938	2.235	3.285	1.589
545	2.029	2.822	1.925		545	2.029	2.822	1.925																	1939	2.245	3.105	1.687
546	1.97	2.686	1.801		546	1.97	2.686	1.801																	1940	2.26	3.666	1.678
547	1.94	2.943	2.319		547	1.94	2.943	2.319																	1941	2.5	3.646	2.163
548	1.824	2.875	2.23		548	1.824	2.875	2.23																	1942	2.221	3.517	2.611
549	1.694	2.642	1.919		549	1.694	2.642	1.919																	1943	2.451	3.269	2.849
550	1.642	2.703	1.951		550	1.642	2.703	1.951																	1944	2.981	3.349	3.539
551	1.765	2.798	1.736		551	1.765	2.798	1.736																	1945	2.443	2.705	3.088
552	1.491	2.547	1.409		552	1.491	2.547	1.409																	1946	2.563	2.514	2.885
553	1.248	2.307	1.349		553	1.248	2.307	1.349																	1947	1.913	1.887	2.186
554	1.389	2.476	1.379		554	1.389	2.476	1.379																	1948	1.985	1.838	1.791
555	1.37	2.562	1.268		555	1.37	2.562	1.268																	1949	2.304	1.704	1.195
556	1.171	2.328	1.226		556	1.171	2.328	1.226																	1950	2.012	1.809	1.222
557	1.405	2.218	1.402		557	1.405	2.218	1.402																	1951	1.778	1.619	1.196
558	1.595	2.432	1.46		558	1.595	2.432	1.46																	1952	2.165	1.239	1.267
559	1.378	2.425	1.627		559	1.378	2.425	1.627																	1953	2.551	1.46	1.826
560	1.386	2.018	1.013		560	1.386	2.018	1.013																	1954	3.25	1.36	2.118
561	1.263	2.111	1.061		561	1.263	2.111	1.061																	1955	2.782	1.59	2.51
562	1.441	1.905	1.043		562	1.441	1.905	1.043																	1956	3.538	1.8	3.058
563	1.582	1.677	1.081		563	1.582	1.677	1.081																	1957	3.807	2.738	3.217
564	1.634	1.706	0.936		564	1.634	1.706	0.936																	1958	4.102	3.592	3.978
565	1.788	1.785	0.99		565	1.788	1.785	0.99																	1959	3.343	4.078	4.13
566	1.876	1.865	0.99		566	1.876	1.865	0.99																	1960	3.942	3.681	3.508
567	1.696	1.927	0.953		567	1.696	1.927	0.953																	1961	3.772	2.691	2.886
568	1.836	2.078	1.017		568	1.836	2.078	1.017																	1962	4.765	2.419	2.367
569	1.817	2.286	1.11		569	1.817	2.286	1.11																	1963	4.062	2.033	2.232
570	1.703	2.207	1.068		570	1.703	2.207	1.068																	1964	4.001	1.836	2.518
571	1.934	2.591	1.385		571	1.934	2.591	1.385																	1965	4.2	2.102	2.31
572	1.728	2.478	0.985		572	1.728	2.478	0.985																	1966	4.734	2.268	1.967
573	1.61	2.349	1.017		573	1.61	2.349	1.017																	1967	5.794	2.267	2.403
574	1.765	2.618	1.157		574	1.765	2.618	1.157																	1968	6.116	2.649	2.679
575	1.654	2.735	1.225		575	1.654	2.735	1.225																	1969	5.306	3.131	2.53
576	1.334	2.014	1.08		576	1.334	2.014	1.08																	1970	5.358	3.245	2.758
577	1.249	1.715	1.031		577	1.249	1.715	1.031																	1971	5.904	2.876	2.982
578	1.192	1.584	0.955		578	1.192	1.584	0.955																	1972	5.308	2.774	2.398
579	1.041	1.555	0.908		579	1.041	1.555	0.908																	1973	4.002	3.27	3.522
580	0.905	1.466	0.857		580	0.905	1.466	0.857																	1974	3.37	3.254	3.483
581	1.022	1.374	0.832		581	1.022	1.374	0.832																	1975	3.005	2.552	4.508
582	1.275	1.485	0.755		582	1.275	1.485	0.755																	1976	2.601	3.191	4.245
583	1.231	1.481	0.938		583	1.231	1.481	0.938																	1977	2.567	3.335	3.858
584	1.188	1.201	0.882		584	1.188	1.201	0.882																	1978	2.28	2.57	2.84
585	1.148	1.52	0.971		585	1.148	1.52	0.971																	1979	2.43	1.874	2.17
586	0.985	1.722	1.489		586	0.985	1.722	1.489																	1980	2.038	1.855	1.708
587	0.851	1.552	1.099		587	0.851	1.552	1.099																	1981	2.195	1.688	1.734
588	0.931	1.197	1.008		588	0.931	1.197	1.008																	1982	2.258	2.074	1.681
589	0.871	1.14	1.293		589	0.871	1.14	1.293																	1983	2.118	2.269	1.639
590	0.78	1.088	1.294		590	0.78	1.088	1.294																	1984	2.142	2.445	1.609
591	1.02	1.104	0.953		591	1.02	1.104	0.953																	1985	2.225	2.39	1.488
592	1.045	1.269	0.93		592	1.045	1.269	0.93																	1986	2.16	2.24	1.256
593	0.972	1.311	1.039		593	0.972	1.311	1.039																	1987	1.944	2.682	1.453
594	0.876	1.033	1.071		594	0.876	1.033	1.071																	1988	2.146	2.012	1.824
595	1.119	1.036	1.108		595	1.119	1.036	1.108																	1989	2.529	2.191	2.15
596	1.456	1.316	1.322		596	1.456	1.316	1.322																	1990	2.773	2.368	2.219
597	1.591	1.247	1.04		597	1.591	1.247	1.04																	1991	2.989	2.091	2.746
598	1.545	0.994	0.887		598	1.545	0.994	0.887																	1992	2.416	2.263	2.433
599	1.954	1.226	0.903		599	1.954	1.226	0.903																	1993	2.634	2.248	2.024
600	1.903	1.686	0.947		600	1.903	1.686	0.947																	1994	3.32	2.655	2.85
601	1.233	1.064	1.127		601	1.233	1.064	1.127																	1995	3.029	2.577	3.249
602	0.849	1.08	0.954		602	0.849	1.08	0.954																	1996	3.912	1.93	3.574
603	1.026	1.14	0.88		603	1.026	1.14	0.88																	1997	4.893	2.217	4.374
604	0.898	1.532	0.706		604	0.898	1.532	0.706																	1998	4.961	2.64	3.775
605	0.818	1.805	0.752		605	0.818	1.805	0.752																	1999	4.412	2.532	3.954
606	0.794	1.806	0.712		606	0.794	1.806	0.712																	2000	5.135	2.488	3.649
607	0.977	1.88	0.737		607	0.977	1.88	0.737																	2001	4.74	3.078	3.927
608	1.055	1.792	0.777		608	1.055	1.792	0.777																	2002	3.713	3.058	3.18
609	1.019	1.786	0.98		609	1.019	1.786	0.98																	2003	2.869	3.044	2.537
610	1.003	1.701	0.987		610	1.003	1.701	0.987																	2004	2.541	2.73	2.387
611	1.055	1.55	1.284		611	1.055	1.55	1.284																	2005	2.762	2.773	2.492
612	1	1.334	1.077		612	1	1.334	1.077																	2006	2.607	2.778	2.28
613	1.214	1.354	0.762		613	1.214	1.354	0.762																	2007	2.731	3.084	2.453
614	1.299	1.465	0.763		614	1.299	1.465	0.763																	2008	2.984	3.632	2.794
615	1.153	1.582	0.813		615	1.153	1.582	0.813																	2009	2.879	3.61	2.792
616	1.42	1.738	0.91		616	1.42	1.738	0.91																	2010	2.978	3.643	3.041
617	1.449	1.97	1.052		617	1.449	1.97	1.052																	2011	2.738	3.188	2.572
618	1.553	2.147	1.148		618	1.553	2.147	1.148																	2012	2.414	2.898	2.195
619	1.788	2.504	1.412		619	1.788	2.504	1.412																	2013	2.338	2.919	2.172
620	1.747	2.673	1.332		620	1.747	2.673	1.332																	2014	2.351	2.834	2.254
621	1.506	2.501	1.275		621	1.506	2.501	1.275																	2015	2.386	2.509	2.305
622	1.652	2.676	1.615		622	1.652	2.676	1.615																	2016	2.472	2.593	2.624
623	1.572	2.339	1.79		623	1.572	2.339	1.79																	2017	2.944	2.173	2.486
624	1.665	2.47	1.674		624	1.665	2.47	1.674																	2018	3.225	2.419	3.615
625	1.945	2.722	1.82		625	1.945	2.722	1.82																	2019	4.038	2.491	3.982
626	1.816	2.532	1.961		626	1.816	2.532	1.961																	2020	4.575	3.142	4.58
627	1.67	2.381	1.774		627	1.67	2.381	1.774																	2021	4.745	3.281	4.645
628	1.697	2.765	1.788		628	1.697	2.765	1.788																	2022	3.826	3.351	3.917
629	1.866	3.046	2.076		629	1.866	3.046	2.076																	2023	3.485	3.202	3.733
630	1.88	2.92	2.082		630	1.88	2.92	2.082																	2024	2.959	3.189	3.143
631	1.785	2.876	1.93		631	1.785	2.876	1.93																	2025	2.385	3.141	2.718
632	1.919	3.31	2.249		632	1.919	3.31	2.249																	2026	2.477	2.756	2.231
633	2.108	3.451	2.374		633	2.108	3.451	2.374																	2027	2.417	2.645	1.802
634	2.183	3.317	2.442		634	2.183	3.317	2.442																	2028	2.178	2.344	1.732
635	2.076	3.406	2.687		635	2.076	3.406	2.687																	2029	2.144	2.369	1.4
636	2.163	3.757	3.156		636	2.163	3.757	3.156																	2030	2.173	2.461	1.338
637	1.663	3.704	2.514		637	1.663	3.704	2.514																	2031	2.095	2.437	1.595
638	1.676	3.425	2.467		638	1.676	3.425	2.467																	2032	1.915	2.23	1.301
639	1.53	3.308	2.156		639	1.53	3.308	2.156																	2033	1.796	2.332	1.302
640	1.17	2.902	1.712		640	1.17	2.902	1.712																	2034	1.954	2.406	1.437
641	1.142	2.702	1.743		641	1.142	2.702	1.743																	2035	2.196	2.275	1.404
642	1.156	2.704	1.367		642	1.156	2.704	1.367																	2036	1.857	2.239	1.184
643	1.084	2.595	1.076		643	1.084	2.595	1.076																	2037	2.113	2.315	1.109
644	1.013	2.387	1.541		644	1.013	2.387	1.541																	2038	2.417	2.505	1.588
645	1.007	2.343	1.733		645	1.007	2.343	1.733																	2039	2.164	2.493	1.795
646	0.996	2.367	1.255		646	0.996	2.367	1.255																	2040	2.052	2.449	2.561
647	1.15	2.313	0.984		647	1.15	2.313	0.984																	2041	2.501	2.782	2.525
648	1.159	2.126	0.912		648	1.159	2.126	0.912																	2042	2.139	2.89	1.717
649	1.064	2.111	0.936		649	1.064	2.111	0.936																	2043	1.898	2.721	1.548
650	1.001	1.956	0.896		650	1.001	1.956	0.896																	2044	1.921	2.331	1.367
651	1.07	1.688	0.864		651	1.07	1.688	0.864																	2045	2.264	2.54	1.455
652	1.075	1.752	0.771		652	1.075	1.752	0.771																	2046	2.078	2.867	1.584
653	0.939	1.757	1.187		653	0.939	1.757	1.187																	2047	2.349	2.422	1.379
654	1.193	1.808	1.148		654	1.193	1.808	1.148																	2048	2.715	2.421	1.361
655	1.392	1.976	1.085		655	1.392	1.976	1.085																	2049	2.63	2.257	1.257
656	1.325	1.87	1.434		656	1.325	1.87	1.434																	2050	2.203	2.133	1.171
657	0.883	1.587	1.459		657	0.883	1.587	1.459																	2051	1.906	1.531	1.605
658	0.865	1.443	1.751		658	0.865	1.443	1.751																	2052	1.238	1.148	1.329
659	1.563	1.685	2.407		659	1.563	1.685	2.407																	2053	1.045	1.707	1.066
660	1.196	1.438	1.553		660	1.196	1.438	1.553																	2054	0.868	1.803	1.041
661	1.001	1.298	0.937		661	1.001	1.298	0.937																	2055	0.859	2.218	0.858
662	1.201	1.511	1.42		662	1.201	1.511	1.42																	2056	0.811	1.822	0.774
663	1.062	1.364	1.689		663	1.062	1.364	1.689																	2057	1.003	1.507	0.935
664	1.083	1.44	1.314		664	1.083	1.44	1.314																	2058	1.05	1.587	1.352
665	0.961	1.489	1.015		665	0.961	1.489	1.015																	2059	1.059	1.775	1.285
666	1.137	1.3	1.032		666	1.137	1.3	1.032																	2060	1.064	3.164	1.639
667	1.24	1.23	0.977		667	1.24	1.23	0.977																	2061	1.23	2.677	1.411
668	1.071	1.388	1.111		668	1.071	1.388	1.111																	2062	1.223	1.412	1.344
669	1.176	1.474	1.25		669	1.176	1.474	1.25																	2063	1.517	1.427	1.558
670	1.378	1.649	1.378		670	1.378	1.649	1.378																	2064	1.922	1.473	1.547
671	1.346	1.888	1.278		671	1.346	1.888	1.278																	2065	1.486	1.586	1.459
672	1.246	2.185	1.238		672	1.246	2.185	1.238																	2066	1.419	1.413	1.195
673	1.398	2.812	1.34		673	1.398	2.812	1.34																	2067	1.311	1.382	1.854
674	2.651	3.444	1.779		674	2.651	3.444	1.779																	2068	1.245	1.428	1.715
675	3.498	4.435	1.9		675	3.498	4.435	1.9																	2069	1.188	1.436	1.543
676	5.233	3.628	1.871		676	5.233	3.628	1.871																	2070	1.155	1.286	1.423
677	4.872	3.107	2.283		677	4.872	3.107	2.283																	2071	1.01	1.145	1.244
678	3.664	3.14	3.115		678	3.664	3.14	3.115																	2072	1.162	1.339	1.455
679	2.94	2.771	2.84		679	2.94	2.771	2.84																	2073	1.305	1.52	1.668
680	2.737	2.571	2.913		680	2.737	2.571	2.913																	2074	1.132	1.66	1.806
681	2.586	2.764	2.832		681	2.586	2.764	2.832																	2075	1.058	1.608	1.407
682	2.922	2.645	2.602		682	2.922	2.645	2.602																	2076	1.278	1.65	1.176
683	2.458	2.529	2.564		683	2.458	2.529	2.564																	2077	1.522	1.619	1.384
684	2.404	2.911	3.352		684	2.404	2.911	3.352																	2078	1.053	1.533	1.165
685	2.751	2.975	3.277		685	2.751	2.975	3.277																	2079	0.898	1.467	1.551
686	2.604	2.531	3.069		686	2.604	2.531	3.069																	2080	0.926	1.338	1.388
687	4.696	2.83	2.328		687	4.696	2.83	2.328																	2081	0.951	1.186	1.171
688	4.541	2.74	1.948		688	4.541	2.74	1.948																	2082	1.084	1.336	1.085
689	5.88	3.297	1.734		689	5.88	3.297	1.734																	2083	0.846	0.934	0.844
690	6.582	3.222	1.97		690	6.582	3.222	1.97																	2084	0.787	0.81	0.793
691	4.849	3.298	2.158		691	4.849	3.298	2.158																	2085	0.869	0.79	0.677
692	3.441	3.58	2.564		692	3.441	3.58	2.564																	2086	0.757	1.037	0.78
693	3.513	5.237	3.249		693	3.513	5.237	3.249																	2087	0.997	1.277	1.027
694	5.374	6.875	4.463		694	5.374	6.875	4.463																	2088	0.809	1.284	1.238
695	7.052	8.923	5.332		695	7.052	8.923	5.332																	2089	0.772	1.254	1.225
696	9.012	8.709	6.944		696	9.012	8.709	6.944																	2090	0.844	1.256	0.914
697	3.564	5.686	4.256		697	3.564	5.686	4.256																	2091	0.895	1.325	1.265
698	2.181	3.951	3.077		698	2.181	3.951	3.077																	2092	1.053	1.453	1.05
699	1.608	2.407	1.92		699	1.608	2.407	1.92																	2093	1.403	1.614	0.856
700	1.533	1.935	1.703		700	1.533	1.935	1.703																	2094	1.54	1.497	1.081
701	1.495	1.798	1.66		701	1.495	1.798	1.66																	2095	1.573	2.16	1.29
702	1.488	1.811	1.573		702	1.488	1.811	1.573																	2096	1.754	3.471	1.524
703	1.309	1.709	1.46		703	1.309	1.709	1.46																	2097	1.589	4.331	1.978
704	1.337	1.642	1.505		704	1.337	1.642	1.505																	2098	2.16	5.704	1.88
705	1.333	1.521	1.477		705	1.333	1.521	1.477																	2099	3.767	8.035	2.161
706	1.375	1.443	1.51		706	1.375	1.443	1.51																	2100	3.917	8.164	2.329
707	1.329	1.483	1.447		707	1.329	1.483	1.447																	2101	3.738	6.89	2.667
708	1.392	1.314	1.428		708	1.392	1.314	1.428																	2102	2.769	4.448	1.929
709	1.266	1.323	1.387		709	1.266	1.323	1.387																	2103	1.707	3.342	2.172
710	1.27	1.613	1.41		710	1.27	1.613	1.41																	2104	1.753	1.83	2.171
711	1.339	1.554	1.42		711	1.339	1.554	1.42																	2105	1.371	1.924	2.162
712	1.34	1.528	1.396		712	1.34	1.528	1.396																	2106	1.126	1.859	1.86
713	1.247	1.569	1.358		713	1.247	1.569	1.358																	2107	1.212	1.659	1.923
714	1.301	1.574	1.359		714	1.301	1.574	1.359																	2108	1.21	1.493	1.856
715	1.374	1.617	1.389		715	1.374	1.617	1.389																	2109	1.079	1.512	1.703
716	1.473	1.499	1.352		716	1.473	1.499	1.352																	2110	1.092	1.417	1.509
717	1.19	1.506	1.296		717	1.19	1.506	1.296																	2111	1.109	1.443	1.375
718	1.28	1.423	1.023		718	1.28	1.423	1.023																	2112	1.053	1.521	1.458
719	1.259	1.361	0.972		719	1.259	1.361	0.972																	2113	1.494	1.689	1.191
720	1.383	1.479	1.136		720	1.383	1.479	1.136																	2114	1.38	1.543	1.463
721	1.38	1.541	1.094		721	1.38	1.541	1.094																	2115	1.055	1.376	1.129
722	1.423	1.605	1.125		722	1.423	1.605	1.125																	2116	1.022	1.188	1.207
723	1.568	1.422	0.983		723	1.568	1.422	0.983																	2117	1.089	1.308	1.09
724	1.367	1.26	1.031		724	1.367	1.26	1.031																	2118	1.084	1.334	1.22
725	1.448	1.323	0.901		725	1.448	1.323	0.901																	2119	1.104	1.333	1.657
726	1.591	1.098	0.768		726	1.591	1.098	0.768																	2120	0.938	1.376	1.183
727	1.475	0.947	0.901		727	1.475	0.947	0.901																	2121	0.831	1.739	1.471
728	1.111	1.093	0.985		728	1.111	1.093	0.985																	2122	1	1.427	1.148
729	1.073	1.013	0.999		729	1.073	1.013	0.999																	2123	1.055	1.043	0.934
730	0.975	1.004	0.902		730	0.975	1.004	0.902																	2124	0.913	0.96	1.037
731	0.936	1.175	0.915		731	0.936	1.175	0.915																	2125	1.133	1.165	1.12
732	0.859	1.334	0.835		732	0.859	1.334	0.835																	2126	1.149	1.352	1.654
733	0.924	1.249	1.292		733	0.924	1.249	1.292																	2127	1.355	2.107	1.535
734	0.855	0.983	1.814		734	0.855	0.983	1.814																	2128	0.801	1.685	1.332
735	1.015	1.072	1.506		735	1.015	1.072	1.506																	2129	0.737	1.328	1.073
736	1.1	0.967	1.103		736	1.1	0.967	1.103																	2130	0.825	1.722	0.986
737	1.012	0.954	1.355		737	1.012	0.954	1.355																	2131	0.697	1.765	1.055
738	1.276	1.006	1.7		738	1.276	1.006	1.7																	2132	0.733	1.549	1.863
739	1.352	1.15	1.774		739	1.352	1.15	1.774																	2133	1.09	1.578	1.425
740	1.067	1.279	1.895		740	1.067	1.279	1.895																	2134	0.936	1.329	1.228
741	0.854	1.172	2.086		741	0.854	1.172	2.086																	2135	0.91	1.326	1.61
742	1.266	1.32	2.173		742	1.266	1.32	2.173																	2136	1.063	1.141	1.177
743	1.02	1.236	1.962		743	1.02	1.236	1.962																	2137	1.396	1.097	1.131
744	1.461	1.419	2.505		744	1.461	1.419	2.505																	2138	1.597	1.274	1.376
745	1.879	1.471	1.679		745	1.879	1.471	1.679																	2139	1.529	1.216	1.439
746	2.44	1.918	1.922		746	2.44	1.918	1.922																	2140	1.919	1.451	1.658
747	3.226	3.034	2.393		747	3.226	3.034	2.393																	2141	1.953	1.409	1.91
748	3.178	3.557	3.458		748	3.178	3.557	3.458																	2142	1.662	1.552	1.824
749	3.148	3.162	3.372		749	3.148	3.162	3.372																	2143	1.983	1.577	2.034
750	2.483	2.63	4.382		750	2.483	2.63	4.382																	2144	1.74	1.673	2.004
751	3.437	2.314	4.154		751	3.437	2.314	4.154																	2145	1.476	1.831	1.879
752	3.006	2.995	4.953		752	3.006	2.995	4.953																	2146	1.551	1.872	1.984
753	3.718	4.198	4.667		753	3.718	4.198	4.667																	2147	1.946	2.065	2
754	3.081	3.482	4.202		754	3.081	3.482	4.202																	2148	1.791	1.985	2.012
755	2.473	3.54	3.76		755	2.473	3.54	3.76																	2149	1.652	2.021	2.236
756	3.082	4.048	3.509		756	3.082	4.048	3.509																	2150	2.051	2.265	2.246
757	2.259	3.701	2.986		757	2.259	3.701	2.986																	2151	2.289	2.362	2.15
758	2.159	3.934	2.88		758	2.159	3.934	2.88																	2152	2.233	2.491	2.43
759	2.467	2.98	2.088		759	2.467	2.98	2.088																	2153	2.397	2.771	2.525
760	1.974	3.204	1.664		760	1.974	3.204	1.664																	2154	2.652	2.945	2.244
761	1.758	2.597	1.32		761	1.758	2.597	1.32																	2155	2.795	3.074	2.524
762	1.687	2.412	1.342		762	1.687	2.412	1.342																	2156	3.044	3.21	2.868
763	1.804	1.775	1.284		763	1.804	1.775	1.284																	2157	3.24	3.059	2.651
764	1.929	1.761	1.157		764	1.929	1.761	1.157																	2158	3.403	3.266	2.736
765	2.293	1.659	1.231		765	2.293	1.659	1.231																	2159	3.731	4.05	3.456
766	2.149	2.09	1.192		766	2.149	2.09	1.192																	2160	3.979	3.686	3.822
767	1.885	1.86	1.166		767	1.885	1.86	1.166																	2161	4.008	3.71	3.735
768	2.013	1.693	1.145		768	2.013	1.693	1.145																	2162	4.283	4.22	3.984
769	1.659	1.618	1.113		769	1.659	1.618	1.113																	2163	4.118	3.905	3.603
770	1.529	1.376	1.022		770	1.529	1.376	1.022																	2164	3.687	3.636	3.022
771	1.419	1.435	1.153		771	1.419	1.435	1.153																	2165	3.486	3.443	2.461
772	1.371	1.326	1.105		772	1.371	1.326	1.105																	2166	3.679	3.469	2.629
773	1.292	1.459	1.081		773	1.292	1.459	1.081																	2167	4.015	3.869	2.848
774	1.209	1.373	1.155		774	1.209	1.373	1.155																	2168	3.92	3.586	2.678
775	1.168	1.466	1.25		775	1.168	1.466	1.25																	2169	4.172	3.383	2.593
776	1.221	1.853	1.949		776	1.221	1.853	1.949																	2170	4.007	3.454	2.911
777	1.366	1.964	2.281		777	1.366	1.964	2.281																	2171	4.045	3.19	2.545
778	1.598	1.684	1.856		778	1.598	1.684	1.856																	2172	3.608	2.9	2.406
779	1.443	1.647	1.716		779	1.443	1.647	1.716																	2173	3.111	2.885	2.643
780	1.509	1.85	1.922		780	1.509	1.85	1.922																	2174	2.702	2.955	2.622
781	1.516	1.938	1.897		781	1.516	1.938	1.897																	2175	2.403	2.682	2.438
782	1.501	1.8	1.843		782	1.501	1.8	1.843																	2176	2.397	2.546	2.692
783	1.37	1.53	1.539		783	1.37	1.53	1.539																	2177	2.542	2.676	3.005
784	1.347	1.522	1.492		784	1.347	1.522	1.492																	2178	2.299	2.675	2.916
785	1.526	1.588	1.594		785	1.526	1.588	1.594																	2179	2.04	2.39	2.858
786	1.56	1.412	1.456		786	1.56	1.412	1.456																	2180	2.237	2.328	3.143
787	1.452	1.285	1.266		787	1.452	1.285	1.266																	2181	2.243	2.427	3.443
788	1.341	1.328	1.079		788	1.341	1.328	1.079																	2182	2.102	2.406	3.204
789	1.33	1.448	1.209		789	1.33	1.448	1.209																	2183	2.102	2.119	3.279
790	1.289	1.317	1.137		790	1.289	1.317	1.137																	2184	2.218	2.273	3.98
791	1.307	1.298	1.197		791	1.307	1.298	1.197																	2185	2.469	2.571	4.141
792	1.341	1.163	1.436		792	1.341	1.163	1.436																	2186	2.575	2.594	4.226
793	1.3	1.179	1.451		793	1.3	1.179	1.451																	2187	2.66	2.726	4.942
794	1.109	1.702	2.677		794	1.109	1.702	2.677																	2188	3.13	2.894	5.156
795	1.268	1.406	2.404		795	1.268	1.406	2.404																	2189	2.943	2.754	4.825
796	1.03	1.458	2.146		796	1.03	1.458	2.146																	2190	3.183	2.802	4.477
797	1.163	1.621	2.325		797	1.163	1.621	2.325																	2191	3.154	2.734	4.299
798	1.461	2.016	2.616		798	1.461	2.016	2.616																	2192	3.088	2.721	4.139
799	1.281	2.102	2.288		799	1.281	2.102	2.288																	2193	3.246	2.819	4.288
800	1.313	1.754	2.004		800	1.313	1.754	2.004																	2194	3.758	3.01	4.365
801	1.786	2.308	2.769		801	1.786	2.308	2.769																	2195	3.834	3.021	4.093
802	1.943	2.743	3.003		802	1.943	2.743	3.003																	2196	4.146	2.99	3.285
803	1.795	2.226	2.441		803	1.795	2.226	2.441																	2197	4.667	3.408	3.131
804	2.304	2.486	2.595		804	2.304	2.486	2.595																	2198	5.199	3.576	2.821
805	2.016	2.544	1.576		805	2.016	2.544	1.576																	2199	4.075	3.352	2.547
806	1.953	2.396	1.614		806	1.953	2.396	1.614																	2200	4.369	3.628	2.467
807	2.022	1.445	1.879		807	2.022	1.445	1.879																	2201	4.956	4.125	2.997
808	1.668	1.384	1.503		808	1.668	1.384	1.503																	2202	5.156	4.006	2.991
809	1.351	1.13	1.354		809	1.351	1.13	1.354																	2203	4.557	3.756	2.821
810	1.136	1.018	1.713		810	1.136	1.018	1.713																	2204	4.245	3.461	2.957
811	1.166	0.919	1.451		811	1.166	0.919	1.451																	2205	3.602	3.161	2.879
812	1.084	0.94	1.106		812	1.084	0.94	1.106																	2206	3.262	2.839	3.527
813	1.207	1.025	0.84		813	1.207	1.025	0.84																	2207	2.925	2.581	2.802
814	0.957	0.966	0.968		814	0.957	0.966	0.968																	2208	2.687	2.559	3.208
815	1.081	1.129	0.913		815	1.081	1.129	0.913																	2209	2.69	2.357	3.217
816	1.141	0.986	0.845		816	1.141	0.986	0.845																	2210	2.852	2.357	3.559
817	1.101	1.052	0.839		817	1.101	1.052	0.839																	2211	3.231	2.315	3.668
818	1.066	1.027	0.805		818	1.066	1.027	0.805																	2212	3.478	2.515	3.211
819	1.044	1.162	0.875		819	1.044	1.162	0.875																	2213	3.289	2.348	2.663
820	1.029	1.239	0.9		820	1.029	1.239	0.9																	2214	3.413	1.965	2.786
821	1.119	1.191	0.833		821	1.119	1.191	0.833																	2215	3	1.921	2.817
822	1.184	1.27	0.972		822	1.184	1.27	0.972																	2216	2.797	2.57	2.495
823	1.168	1.445	1.043		823	1.168	1.445	1.043																	2217	2.932	3.066	2.225
824	1.29	1.496	1.072		824	1.29	1.496	1.072																	2218	2.677	3.33	1.746
825	1.437	1.463	0.995		825	1.437	1.463	0.995																	2219	2.579	3.784	1.968
826	1.469	1.506	0.988		826	1.469	1.506	0.988																	2220	2.294	5.426	1.707
827	1.667	1.744	1.074		827	1.667	1.744	1.074																	2221	2.021	4.574	1.529
828	1.626	1.707	1.067		828	1.626	1.707	1.067																	2222	1.822	2.524	1.545
829	1.399	1.505	1.001		829	1.399	1.505	1.001																	2223	1.651	2.226	1.476
830	1.36	1.549	1.052		830	1.36	1.549	1.052																	2224	1.506	2.06	1.282
831	1.245	1.587	1.051		831	1.245	1.587	1.051																	2225	1.522	1.655	1.263
832	1.284	1.65	1.119		832	1.284	1.65	1.119																	2226	1.547	1.586	1.336
833	1.265	1.643	1.17		833	1.265	1.643	1.17																	2227	1.521	1.682	1.312
834	1.377	1.8	1.592		834	1.377	1.8	1.592																	2228	1.922	1.462	1.197
835	1.57	1.928	2.043		835	1.57	1.928	2.043																	2229	1.721	1.164	1.226
836	1.734	2.274	2.4		836	1.734	2.274	2.4																	2230	1.334	1.295	1.373
837	1.689	2.89	2.633		837	1.689	2.89	2.633																	2231	0.938	1.561	1.293
838	1.658	2.453	2.025		838	1.658	2.453	2.025																	2232	0.976	1.569	1.427
839	1.661	2.134	1.953		839	1.661	2.134	1.953																	2233	0.853	1.676	1.71
840	1.49	1.963	1.705		840	1.49	1.963	1.705																	2234	0.984	1.437	1.442
841	1.472	1.908	1.471		841	1.472	1.908	1.471																	2235	0.883	1.74	1.536
842	1.432	1.822	1.343		842	1.432	1.822	1.343																	2236	0.729	1.263	1.727
843	1.368	1.63	1.166		843	1.368	1.63	1.166																	2237	0.944	1.737	1.733
844	1.478	1.664	1.116		844	1.478	1.664	1.116																	2238	0.847	1.932	1.769
845	1.592	1.631	1.064		845	1.592	1.631	1.064																	2239	1.443	1.439	1.724
846	1.966	1.717	1.178		846	1.966	1.717	1.178																	2240	1.188	1.401	1.508
847	1.89	1.692	1.268		847	1.89	1.692	1.268																	2241	1.244	1.431	1.666
848	1.848	1.833	1.405		848	1.848	1.833	1.405																	2242	1.203	1.582	2.715
849	1.852	1.821	1.696		849	1.852	1.821	1.696																	2243	1.164	1.555	2.735
850	1.713	1.773	1.394		850	1.713	1.773	1.394																	2244	1.397	2.005	3.302
851	1.573	1.711	1.247		851	1.573	1.711	1.247																	2245	1.216	1.715	1.911
852	1.583	1.853	1.322		852	1.583	1.853	1.322																	2246	1.205	1.644	1.89
853	1.551	1.878	1.353		853	1.551	1.878	1.353																	2247	1.249	1.792	1.667
854	1.693	2.082	1.532		854	1.693	2.082	1.532																	2248	1.317	1.845	2.16
855	1.702	2.158	1.965		855	1.702	2.158	1.965																	2249	1.465	1.782	1.993
856	1.677	2.573	2.363		856	1.677	2.573	2.363																	2250	2.436	2	2.253
857	1.761	2.532	2.261		857	1.761	2.532	2.261																	2251	2.45	2.183	2.503
858	1.758	2.441	2.344		858	1.758	2.441	2.344																	2252	2.852	2.143	2.466
859	1.806	2.487	2.155		859	1.806	2.487	2.155																	2253	2.932	2.189	3.113
860	1.565	2.3	1.894		860	1.565	2.3	1.894																	2254	2.85	1.844	2.868
861	1.676	1.884	1.584		861	1.676	1.884	1.584																	2255	4.36	2.037	2.362
862	1.772	2.028	1.827		862	1.772	2.028	1.827																	2256	6.221	2.157	2.456
863	1.507	2.246	1.729		863	1.507	2.246	1.729																	2257	7.092	2.551	2.515
864	1.363	1.62	1.668		864	1.363	1.62	1.668																	2258	5.188	2.192	2.371
865	1.204	1.481	1.228		865	1.204	1.481	1.228																	2259	4.509	1.652	2.349
866	1.265	1.543	1.092		866	1.265	1.543	1.092																	2260	6.03	1.889	2.702
867	1.269	1.476	1.01		867	1.269	1.476	1.01																	2261	5.149	1.682	2.734
868	1.384	1.481	1.004		868	1.384	1.481	1.004																	2262	2.649	1.835	2.248
869	1.43	1.391	0.966		869	1.43	1.391	0.966																	2263	3.286	1.935	2.514
870	1.594	1.576	1.023		870	1.594	1.576	1.023																	2264	3.627	1.844	2.913
871	1.594	1.511	0.999		871	1.594	1.511	0.999																	2265	3.225	1.925	2.719
872	1.651	1.723	1.023		872	1.651	1.723	1.023																	2266	2.02	2.104	2.884
873	1.776	1.904	1.079		873	1.776	1.904	1.079																	2267	2.38	2.685	3.426
874	1.817	1.937	1.156		874	1.817	1.937	1.156																	2268	3.34	2.806	3.139
875	1.763	1.544	1.189		875	1.763	1.544	1.189																	2269	1.98	2.33	2.082
876	1.744	1.527	1.107		876	1.744	1.527	1.107																	2270	1.588	1.999	1.784
877	1.965	1.475	1.308		877	1.965	1.475	1.308																	2271	1.212	1.631	1.699
878	1.822	1.38	1.451		878	1.822	1.38	1.451																	2272	1.297	1.869	1.927
879	1.811	1.428	1.217		879	1.811	1.428	1.217																	2273	1.582	1.917	1.929
880	1.95	1.485	1.189		880	1.95	1.485	1.189																	2274	1.788	2.629	1.888
881	2.256	1.533	1.187		881	2.256	1.533	1.187																	2275	1.778	2.035	1.571
882	1.924	1.633	1.286		882	1.924	1.633	1.286																	2276	1.611	1.772	1.486
883	1.708	1.528	1.085		883	1.708	1.528	1.085																	2277	1.736	1.658	1.315
884	1.515	1.398	0.975		884	1.515	1.398	0.975																	2278	1.562	1.742	1.389
885	1.402	1.609	1.03		885	1.402	1.609	1.03																	2279	1.476	1.803	1.446
886	1.798	1.655	1.13		886	1.798	1.655	1.13																	2280	1.549	1.848	1.303
887	1.707	1.437	1.155		887	1.707	1.437	1.155																	2281	1.633	1.718	1.144
888	1.336	1.593	1.003		888	1.336	1.593	1.003																	2282	1.464	1.329	1.268
889	1.429	1.547	0.834		889	1.429	1.547	0.834																	2283	1.384	1.375	1.143
890	1.272	1.462	0.966		890	1.272	1.462	0.966																	2284	1.26	1.209	0.91
891	0.881	1.347	0.897		891	0.881	1.347	0.897																	2285	1.101	1.35	1.088
892	0.905	1.376	0.967		892	0.905	1.376	0.967																	2286	1.239	1.654	1.458
893	0.883	1.134	1.034		893	0.883	1.134	1.034																	2287	1.05	1.939	1.376
894	0.794	1.098	1.175		894	0.794	1.098	1.175																	2288	1.455	2.047	1.13
895	0.865	1.069	1.169		895	0.865	1.069	1.169																	2289	2.053	1.926	1.109
896	1.076	1.271	0.976		896	1.076	1.271	0.976																	2290	2.238	2.014	1.271
897	1.019	1.419	1.156		897	1.019	1.419	1.156																	2291	2.727	2.33	1.214
898	1.015	2.445	0.884		898	1.015	2.445	0.884																	2292	3.369	2.201	1.383
899	1.223	1.755	0.963		899	1.223	1.755	0.963																	2293	2.425	2.546	1.835
900	1.226	1.641	1.042		900	1.226	1.641	1.042																	2294	2.869	2.643	2.509
901	1.181	1.655	1.08		901	1.181	1.655	1.08																	2295	4.3	2.158	3.467
902	1.17	1.818	0.986		902	1.17	1.818	0.986																	2296	5.403	2.267	4.8
903	1.212	1.99	0.898		903	1.212	1.99	0.898																	2297	7.031	2.568	5.345
904	1.293	1.872	0.791		904	1.293	1.872	0.791																	2298	7.672	0.946	9.458
905	1.223	1.526	0.789		905	1.223	1.526	0.789																	2299	6.511	0.17	7.923
906	1.04	1.491	0.805		906	1.04	1.491	0.805																	2300	6.105	9.407	5.462
907	1.097	1.096	0.731		907	1.097	1.096	0.731																	2301	5.443	8.295	3.799
908	1.022	1.093	0.786		908	1.022	1.093	0.786																	2302	4.414	6.671	2.737
909	1.022	1.143	0.885		909	1.022	1.143	0.885																	2303	3.744	5.932	1.628
910	1.098	1.034	1.754		910	1.098	1.034	1.754																	2304	3.446	5.359	2.007
911	1.25	1.491	2.352		911	1.25	1.491	2.352																	2305	2.65	3.28	2.04
912	1.349	1.917	2.427		912	1.349	1.917	2.427																	2306	2.269	2.83	1.72
913	1.099	1.372	2.33		913	1.099	1.372	2.33																	2307	2.265	3.274	1.419
914	1.02	1.61	2.383		914	1.02	1.61	2.383																	2308	2.039	3.09	1.274
915	1.205	1.902	2.331		915	1.205	1.902	2.331																	2309	1.503	2.388	1.239
916	1.348	1.69	1.442		916	1.348	1.69	1.442																	2310	1.47	1.934	1.209
917	1.421	1.921	1.542		917	1.421	1.921	1.542																	2311	1.627	1.901	1.12
918	1.612	2.098	1.734		918	1.612	2.098	1.734																	2312	1.422	1.645	1.036
919	1.824	2.601	2.022		919	1.824	2.601	2.022																	2313	1.929	1.653	0.993
920	2.267	2.921	2.833		920	2.267	2.921	2.833																	2314	1.873	1.858	1.071
921	3.444	3.873	3.736		921	3.444	3.873	3.736																	2315	1.12	1.708	0.98
922	4.065	4.115	5.601		922	4.065	4.115	5.601																	2316	1.115	1.537	0.927
923	5.151	3.015	6.128		923	5.151	3.015	6.128																	2317	1.122	1.71	1.078
924	6.818	3.991	6.948		924	6.818	3.991	6.948																	2318	1.198	1.479	1.016
925	7.754	3.901	7.155		925	7.754	3.901	7.155																	2319	0.984	1.366	1.001
926	9.8	4.173	7.42		926	9.8	4.173	7.42																	2320	1.31	1.392	1.034
927	1.422	4.01	7.503		927	1.422	4.01	7.503																	2321	0.994	1.402	1.009
928	2.562	4.399	6.431		928	2.562	4.399	6.431																	2322	0.849	1.325	1.092
929	1.694	5.087	5.844		929	1.694	5.087	5.844																	2323	1.018	1.571	1.156
930	2.337	5.912	5.162		930	2.337	5.912	5.162																	2324	0.857	1.448	1.103
931	4.242	6.189	4.911		931	4.242	6.189	4.911																	2325	0.88	1.375	1.319
932	4.954	7.361	4.47		932	4.954	7.361	4.47																	2326	1.068	1.563	1.343
933	5.633	7.433	4.818		933	5.633	7.433	4.818																	2327	1.088	2.858	1.319
934	6.435	9.049	3.581		934	6.435	9.049	3.581																	2328	1.309	3.202	1.463
935	6.125	9.612	2.858		935	6.125	9.612	2.858																	2329	1.393	2.893	1.337
936	7.764	0.182	2.179		936	7.764	0.182	2.179																	2330	1.045	2.714	1.282
937	8.149	0.301	1.757		937	8.149	0.301	1.757																	2331	1.061	3.139	1.092
938	9.314	1.435	1.526		938	9.314	1.435	1.526																	2332	1.13	2.934	1.141
939	9.44	0.728	1.585		939	9.44	0.728	1.585																	2333	1.136	2.66	1.044
940	9.972	0.553	2.179		940	9.972	0.553	2.179																	2334	1.227	2.893	0.973
941	9.799	0.071	3.03		941	9.799	0.071	3.03																	2335	1.437	3.32	1.088
942	8.657	8.75	3.063		942	8.657	8.75	3.063																	2336	1.554	3.145	1.158
943	8.331	8.013	2.836		943	8.331	8.013	2.836																	2337	1.503	2.832	1.085
944	7.305	7.308	3.31		944	7.305	7.308	3.31																	2338	1.601	3.334	1.138
945	5.666	6.927	3.514		945	5.666	6.927	3.514																	2339	2.068	3.9	1.397
946	4.743	5.506	4.833		946	4.743	5.506	4.833																	2340	2.086	3.411	1.411
947	4.611	5.691	5.731		947	4.611	5.691	5.731																	2341	1.892	3.202	1.149
948	4.672	5.339	5.259		948	4.672	5.339	5.259																	2342	1.954	3.694	1.262
949	5.027	4.802	4.562		949	5.027	4.802	4.562																	2343	2.242	3.831	1.319
950	4.302	5.409	3.794		950	4.302	5.409	3.794																	2344	1.954	3.283	1.125
951	3.879	4.609	3.264		951	3.879	4.609	3.264																	2345	1.775	3.357	1.098
952	2.532	4.326	3.793		952	2.532	4.326	3.793																	2346	1.525	2.643	0.989
953	0.052	5.415	2.84		953	0.052	5.415	2.84																	2347	1.109	2.445	1.136
954	7.982	6.923	3.553		954	7.982	6.923	3.553																	2348	1.346	2.824	1.117
955	5.837	8.033	4.575		955	5.837	8.033	4.575																	2349	1.436	2.593	0.9
956	4.899	9.586	4.331		956	4.899	9.586	4.331																	2350	1.476	2.141	0.901
957	3.915	9.56	3.674		957	3.915	9.56	3.674																	2351	1.146	2.292	0.81
958	3.632	9.171	2.702		958	3.632	9.171	2.702																	2352	1.263	2.356	0.87
959	4.072	8.439	2.076		959	4.072	8.439	2.076																	2353	1.189	1.972	0.944
960	4.234	8.224	1.912		960	4.234	8.224	1.912																	2354	0.958	1.869	0.915
961	4.468	6.914	1.719		961	4.468	6.914	1.719																	2355	0.939	1.979	0.895
962	4.053	5.772	1.614		962	4.053	5.772	1.614																	2356	1.292	2.423	1.037
963	3.36	4.611	1.519		963	3.36	4.611	1.519																	2357	1.101	2.917	1.249
964	3.398	3.655	1.479		964	3.398	3.655	1.479																	2358	1.536	2.324	1.315
965	2.836	2.591	1.838		965	2.836	2.591	1.838																	2359	2.075	2.547	1.303
966	1.736	1.947	1.752		966	1.736	1.947	1.752																	2360	2.441	2.121	1.276
967	1.29	1.67	1.32		967	1.29	1.67	1.32																	2361	2.649	2.23	1.5
968	1.189	1.684	0.915		968	1.189	1.684	0.915																	2362	2.603	3.321	1.529
969	1.079	1.436	0.979		969	1.079	1.436	0.979																	2363	2.874	3.431	1.421
970	1.129	1.367	1.2		970	1.129	1.367	1.2																	2364	2.198	3.142	1.291
971	1.036	1.125	1.104		971	1.036	1.125	1.104																	2365	2.168	3.886	1.415
972	1.04	1.266	1.051		972	1.04	1.266	1.051																	2366	3.01	4.499	1.435
973	1.02	1.119	1.209		973	1.02	1.119	1.209																	2367	2.904	4.336	1.313
974	1.057	0.999	1.548		974	1.057	0.999	1.548																	2368	2.371	4.625	1.454
975	1.08	0.869	1.727		975	1.08	0.869	1.727																	2369	2.877	5.346	1.954
976	0.903	0.987	1.809		976	0.903	0.987	1.809																	2370	3.219	5.405	2.284
977	0.851	0.785	1.41		977	0.851	0.785	1.41																	2371	2.813	5.141	1.742
978	0.959	1.037	1.238		978	0.959	1.037	1.238																	2372	3.092	5.059	3.392
979	0.938	1.044	1.462		979	0.938	1.044	1.462																	2373	3.11	5.503	3.692
980	0.996	1.27	1.36		980	0.996	1.27	1.36																	2374	3.932	5.907	3.521
981	1.008	1.26	1.232		981	1.008	1.26	1.232																	2375	3.535	6.182	3.484
982	0.955	1.125	1.031		982	0.955	1.125	1.031																	2376	4.258	7.12	3.286
983	1.012	1.203	1.138		983	1.012	1.203	1.138																	2377	3.82	7.29	2.211
984	1.027	0.98	0.846		984	1.027	0.98	0.846																	2378	3.562	7.038	1.684
985	0.877	0.818	0.843		985	0.877	0.818	0.843																	2379	4.178	7.203	1.932
986	0.847	0.789	0.822		986	0.847	0.789	0.822																	2380	4.253	6.711	1.175
987	0.953	0.793	0.78		987	0.953	0.793	0.78																	2381	3.679	6.332	1.136
988	0.897	0.853	0.881		988	0.897	0.853	0.881																	2382	3.999	6.246	1.228
989	1.005	1.148	0.774		989	1.005	1.148	0.774																	2383	3.089	5.463	1.224
990	0.877	1.043	0.779		990	0.877	1.043	0.779																	2384	2.501	5.021	1.123
991	1.071	0.872	0.805		991	1.071	0.872	0.805																	2385	2.48	4.753	1.039
992	1.198	1.101	0.786		992	1.198	1.101	0.786																	2386	2.387	4.323	1.006
993	1.338	1.198	0.859		993	1.338	1.198	0.859																	2387	1.974	3.571	0.912
994	1.297	1.606	1.091		994	1.297	1.606	1.091																	2388	2.049	3.552	1.03
995	1.111	1.62	1.114		995	1.111	1.62	1.114																	2389	1.954	3.894	1.063
996	1.183	1.3	1.07		996	1.183	1.3	1.07																	2390	1.694	3.408	0.901
997	1.088	1.324	1.033		997	1.088	1.324	1.033																	2391	1.873	2.642	0.939
998	1.456	1.613	1.105		998	1.456	1.613	1.105																	2392	1.983	2.223	1.076
999	1.16	1.496	1.113		999	1.16	1.496	1.113																	2393	1.508	2.01	1.058
1000	1	1.334	1.045		1000	1	1.334	1.045																	2394	1.381	1.875	1.062
1001	0.693	1.073	1.128		1001	0.693	1.073	1.128																	2395	1.609	1.873	1.31
1002	0.687	1.083	0.814		1002	0.687	1.083	0.814																	2396	1.482	1.674	1.494
1003	0.742	1.217	1.204		1003	0.742	1.217	1.204																	2397	1.397	1.629	1.952
1004	0.752	0.902	0.84		1004	0.752	0.902	0.84																	2398	1.667	1.802	2.314
1005	0.849	0.993	0.806		1005	0.849	0.993	0.806																	2399	2.018	2.081	2.324
1006	0.86	0.902	0.78		1006	0.86	0.902	0.78																	2400	1.805	2	2.089
1007	0.885	1.011	0.841		1007	0.885	1.011	0.841																	2401	1.696	1.782	2.26
1008	0.877	1.191	0.961		1008	0.877	1.191	0.961																	2402	1.614	2.605	1.758
1009	1.201	1.602	1.07		1009	1.201	1.602	1.07																	2403	1.761	3.729	1.716
1010	1.48	1.329	1.336		1010	1.48	1.329	1.336																	2404	1.683	3.254	1.311
1011	2.183	1.138	1.856		1011	2.183	1.138	1.856																	2405	1.307	2.891	1.284
1012	1.922	1.357	1.97		1012	1.922	1.357	1.97																	2406	1.599	2.188	1.199
1013	1.192	1.419	1.081		1013	1.192	1.419	1.081																	2407	1.885	2.077	1.178
1014	1.027	1.159	0.918		1014	1.027	1.159	0.918																	2408	1.961	2.547	1.032
1015	0.863	0.917	0.78		1015	0.863	0.917	0.78																	2409	1.772	2.382	0.938
1016	0.794	1.068	0.782		1016	0.794	1.068	0.782																	2410	2.23	1.664	1.261
1017	0.918	1.067	0.941		1017	0.918	1.067	0.941																	2411	2.307	2.181	1.29
1018	0.92	0.883	0.856		1018	0.92	0.883	0.856																	2412	2.02	1.569	1.022
1019	0.835	0.871	0.971		1019	0.835	0.871	0.971																	2413	1.714	1.158	1.354
1020	0.815	0.813	1.059		1020	0.815	0.813	1.059																	2414	1.151	1.256	1.808
1021	0.718	0.892	0.956		1021	0.718	0.892	0.956																	2415	1.538	1.385	1.62
1022	0.742	0.983	1.375		1022	0.742	0.983	1.375																	2416	1.482	1.195	1.273
1023	0.898	1.106	1.651		1023	0.898	1.106	1.651																	2417	1.438	1.297	1.102
1024	0.935	1.043	1.442		1024	0.935	1.043	1.442																	2418	1.582	2.311	0.858
1025	0.904	1.038	1.354		1025	0.904	1.038	1.354																	2419	1.218	1.964	0.813
1026	0.919	1.042	1.313		1026	0.919	1.042	1.313																	2420	1.219	1.749	0.881
1027	0.994	1.393	1.299		1027	0.994	1.393	1.299																	2421	1.216	1.644	0.793
1028	0.851	0.978	1.025		1028	0.851	0.978	1.025																	2422	1.046	1.702	0.75
1029	0.768	1.011	0.892		1029	0.768	1.011	0.892																	2423	1.057	1.684	0.789
1030	0.713	1.06	0.948		1030	0.713	1.06	0.948																	2424	1.158	1.669	0.767
1031	0.799	1.096	1.059		1031	0.799	1.096	1.059																	2425	1.619	1.922	0.804
1032	0.811	1.168	1.137		1032	0.811	1.168	1.137																	2426	1.16	1.83	1.054
1033	0.897	1.109	1.451		1033	0.897	1.109	1.451																	2427	1.566	1.796	1.148
1034	1.055	1.239	1.247		1034	1.055	1.239	1.247																	2428	1.281	1.643	1.292
1035	1.01	1.304	1.057		1035	1.01	1.304	1.057																	2429	1.241	1.851	1.208
1036	1.018	1.19	1.014		1036	1.018	1.19	1.014																	2430	1.384	3.026	1.204
1037	0.954	1.149	1.037		1037	0.954	1.149	1.037																	2431	1.343	3.253	1.406
1038	0.822	1.147	0.866		1038	0.822	1.147	0.866																	2432	1.617	2.231	1.297
1039	0.884	1.082	0.871		1039	0.884	1.082	0.871																	2433	1.667	2.015	1.342
1040	1.085	0.952	0.867		1040	1.085	0.952	0.867																	2434	1.761	1.371	1.066
1041	0.924	0.932	0.803		1041	0.924	0.932	0.803																	2435	1.993	1.348	1.124
1042	0.909	0.972	0.758		1042	0.909	0.972	0.758																	2436	1.954	1.383	1.061
1043	0.883	0.888	0.738		1043	0.883	0.888	0.738																	2437	1.64	1.373	1.34
1044	0.795	0.773	0.736		1044	0.795	0.773	0.736																	2438	1.923	2.138	1.574
1045	0.775	0.824	0.836		1045	0.775	0.824	0.836																	2439	1.925	2.682	2.175
1046	0.818	0.844	0.943		1046	0.818	0.844	0.943																	2440	1.686	2.27	1.74
1047	0.853	0.957	1.025		1047	0.853	0.957	1.025																	2441	1.594	2.018	2.075
1048	0.934	0.915	1.001		1048	0.934	0.915	1.001																	2442	1.799	1.927	2.294
1049	1.097	1.132	1.054		1049	1.097	1.132	1.054																	2443	1.893	1.68	2.216
1050	1.354	1.018	1.165		1050	1.354	1.018	1.165																	2444	2.046	1.651	2.67
1051	1.296	1.144	0.971		1051	1.296	1.144	0.971																	2445	2.007	1.215	2.403
1052	1.422	1.17	1.154		1052	1.422	1.17	1.154																	2446	1.92	1.387	2.37
1053	1.603	1.153	1.144		1053	1.603	1.153	1.144																	2447	2.069	1.357	2.892
1054	1.331	1.337	1.121		1054	1.331	1.337	1.121																	2448	2.143	1.511	2.952
1055	1.062	1.229	0.95		1055	1.062	1.229	0.95																	2449	2.052	1.928	2.531
1056	0.945	1.176	0.908		1056	0.945	1.176	0.908																	2450	2.158	2.118	2.423
1057	1.212	1.698	1.039		1057	1.212	1.698	1.039																	2451	2.312	2.212	2.838
1058	1.133	2.295	1.291		1058	1.133	2.295	1.291																	2452	2.225	2.586	2.767
1059	0.932	1.588	1.352		1059	0.932	1.588	1.352																	2453	2.318	2.64	2.522
1060	0.905	1.543	1.176		1060	0.905	1.543	1.176																	2454	2.693	2.88	3.32
1061	0.844	1.739	1.15		1061	0.844	1.739	1.15																	2455	2.776	3.398	3.707
1062	1.039	1.432	1.339		1062	1.039	1.432	1.339																	2456	2.88	3.476	2.733
1063	0.974	1.107	0.958		1063	0.974	1.107	0.958																	2457	3.129	3.748	2.286
1064	0.845	0.863	0.941		1064	0.845	0.863	0.941																	2458	4.246	4.324	2.521
1065	0.892	0.859	0.918		1065	0.892	0.859	0.918																	2459	3.755	3.933	2.643
1066	0.925	0.879	0.8		1066	0.925	0.879	0.8																	2460	3.248	3.466	1.898
1067	1.021	0.91	0.774		1067	1.021	0.91	0.774																	2461	2.477	3.173	2.219
1068	0.926	0.837	0.73		1068	0.926	0.837	0.73																	2462	2.416	2.919	2.342
1069	0.892	0.857	1.04		1069	0.892	0.857	1.04																	2463	2.521	2.199	1.943
1070	0.996	0.907	1.119		1070	0.996	0.907	1.119																	2464	2.43	1.589	2.162
1071	1.021	0.879	1.079		1071	1.021	0.879	1.079																	2465	2.251	1.444	1.746
1072	0.889	0.935	0.81		1072	0.889	0.935	0.81																	2466	2.148	1.356	1.919
1073	0.899	0.938	0.916		1073	0.899	0.938	0.916																	2467	1.99	1.332	2.233
1074	0.818	0.999	0.848		1074	0.818	0.999	0.848																	2468	2.065	1.322	2.12
1075	0.941	1.228	0.912		1075	0.941	1.228	0.912																	2469	2.145	1.404	1.914
1076	0.971	1.443	0.937		1076	0.971	1.443	0.937																	2470	2.099	1.597	1.747
1077	1.212	1.427	0.959		1077	1.212	1.427	0.959																	2471	2.113	1.236	1.692
1078	0.893	1.273	0.863		1078	0.893	1.273	0.863																	2472	1.92	1.407	1.619
1079	0.827	1.207	0.941		1079	0.827	1.207	0.941																	2473	1.542	2.031	1.589
1080	0.918	1.166	0.884		1080	0.918	1.166	0.884																	2474	1.532	1.813	1.47
1081	0.902	1.047	0.957		1081	0.902	1.047	0.957																	2475	1.617	1.573	1.59
1082	0.95	0.99	1.341		1082	0.95	0.99	1.341																	2476	1.691	1.499	1.49
1083	1.294	2.081	1.403		1083	1.294	2.081	1.403																	2477	1.746	1.562	1.403
1084	1.348	1.684	1.42		1084	1.348	1.684	1.42																	2478	1.831	1.376	1.326
1085	1.375	2.007	1.475		1085	1.375	2.007	1.475																	2479	1.762	1.182	1.877
1086	1.283	1.72	1.099		1086	1.283	1.72	1.099																	2480	1.895	1.101	1.867
1087	1.083	1.213	1.003		1087	1.083	1.213	1.003																	2481	1.866	1.141	1.915
1088	1.193	1.4	1.088		1088	1.193	1.4	1.088																	2482	2.047	1.242	2.192
1089	1.187	1.635	1.092		1089	1.187	1.635	1.092																	2483	2.279	1.598	2.104
1090	1.077	1.333	1.102		1090	1.077	1.333	1.102																	2484	2.208	1.698	1.795
1091	1.151	1.036	1.043		1091	1.151	1.036	1.043																	2485	2.31	1.769	1.348
1092	1.272	1.199	1.013		1092	1.272	1.199	1.013																	2486	2.49	1.996	1.139
1093	1.274	1.242	1.118		1093	1.274	1.242	1.118																	2487	2.38	2.243	1.865
1094	1.307	1.215	1.254		1094	1.307	1.215	1.254																	2488	2.428	1.839	1.973
1095	1.458	1.379	1.262		1095	1.458	1.379	1.262																	2489	1.933	1.043	1.18
1096	1.73	1.182	1.214		1096	1.73	1.182	1.214																	2490	1.282	1.246	0.993
1097	1.857	1.412	1.069		1097	1.857	1.412	1.069																	2491	1.414	1.725	1.305
1098	1.744	1.444	1.162		1098	1.744	1.444	1.162																	2492	1.435	1.651	1.52
1099	1.737	1.084	1.386		1099	1.737	1.084	1.386																	2493	1.059	1.404	1.451
1100	1.998	1.211	1.575		1100	1.998	1.211	1.575																	2494	1.009	1.472	1.552
1101	1.498	1.272	1.51		1101	1.498	1.272	1.51																	2495	1.038	1.246	1.292
1102	1.359	1.025	1.421		1102	1.359	1.025	1.421																	2496	1.199	1.767	0.942
1103	1.469	1.388	1.256		1103	1.469	1.388	1.256																	2497	1.317	2.165	1.189
1104	1.214	1.895	1.513		1104	1.214	1.895	1.513																	2498	1.123	1.405	0.884
1105	1.227	1.9	1.365		1105	1.227	1.9	1.365																	2499	1.238	1.873	0.849
1106	1.951	2.099	2.118		1106	1.951	2.099	2.118																	2500	1.516	1.662	0.908
1107	1.76	2.022	1.489		1107	1.76	2.022	1.489																	2501	1.408	1.806	0.814
1108	1.824	2.94	1.125		1108	1.824	2.94	1.125																	2502	1.57	2.331	1.053
1109	1.312	2.058	1.006		1109	1.312	2.058	1.006																	2503	1.628	1.889	1.098
1110	1.35	2.86	1.209		1110	1.35	2.86	1.209																	2504	1.474	2.025	1.644
1111	0.8	1.919	1.155		1111	0.8	1.919	1.155																	2505	1.453	2.013	1.423
1112	0.787	1.287	1.147		1112	0.787	1.287	1.147																	2506	1.543	1.841	1.205
1113	0.915	2.05	1.177		1113	0.915	2.05	1.177																	2507	1.374	2.597	1.715
1114	0.783	2.429	1.24		1114	0.783	2.429	1.24																	2508	1.624	3.554	1.973
1115	0.742	1.766	1.276		1115	0.742	1.766	1.276																	2509	1.801	3.626	1.564
1116	0.798	1.306	1.23		1116	0.798	1.306	1.23																	2510	1.798	3.45	1.976
1117	0.982	1.64	0.897		1117	0.982	1.64	0.897																	2511	1.894	3.344	2.432
1118	0.986	1.915	0.919		1118	0.986	1.915	0.919																	2512	2.069	3.212	2.838
1119	0.887	1.639	1.001		1119	0.887	1.639	1.001																	2513	1.882	3.168	1.886
1120	0.952	1.654	1.229		1120	0.952	1.654	1.229																	2514	1.87	3.378	1.392
1121	1.151	1.339	1.277		1121	1.151	1.339	1.277																	2515	1.82	3.027	1.392
1122	1.043	1.42	1.461		1122	1.043	1.42	1.461																	2516	1.656	2.771	1.34
1123	1.071	1.398	1.246		1123	1.071	1.398	1.246																	2517	1.782	2.6	1.073
1124	1.126	1.252	1.428		1124	1.126	1.252	1.428																	2518	1.562	2.086	1.062
1125	1.121	1.279	1.419		1125	1.121	1.279	1.419																	2519	1.287	2.082	1.197
1126	1.162	1.312	1.154		1126	1.162	1.312	1.154																	2520	1.327	1.987	1.019
1127	1.174	2.223	1.286		1127	1.174	2.223	1.286																	2521	1.184	1.668	0.939
1128	1.258	2.187	1.404		1128	1.258	2.187	1.404																	2522	1.105	1.695	0.943
1129	1.524	1.92	1.432		1129	1.524	1.92	1.432																	2523	1.326	1.829	0.912
1130	1.862	2.377	1.883		1130	1.862	2.377	1.883																	2524	1.115	1.857	0.82
1131	1.823	2.404	1.743		1131	1.823	2.404	1.743																	2525	1.088	1.835	0.799
1132	2.026	2.468	1.651		1132	2.026	2.468	1.651																	2526	1.358	1.969	0.779
1133	1.825	2.155	1.345		1133	1.825	2.155	1.345																	2527	1.629	1.879	0.811
1134	1.613	1.725	1.398		1134	1.613	1.725	1.398																	2528	1.471	1.854	0.732
1135	1.74	1.816	1.551		1135	1.74	1.816	1.551																	2529	1.607	1.575	0.801
1136	1.643	1.507	1.407		1136	1.643	1.507	1.407																	2530	1.907	2.075	1.216
1137	1.437	1.301	1.379		1137	1.437	1.301	1.379																	2531	2.234	2.143	1.135
1138	1.534	1.236	1.606		1138	1.534	1.236	1.606																	2532	2.099	2.374	1.439
1139	1.672	1.392	1.575		1139	1.672	1.392	1.575																	2533	1.662	2.002	1.523
1140	1.241	1.328	1.551		1140	1.241	1.328	1.551																	2534	1.365	2.407	1.179
1141	1.051	1.287	1.545		1141	1.051	1.287	1.545																	2535	1.358	2.887	1.093
1142	0.945	1.244	1.396		1142	0.945	1.244	1.396																	2536	1.381	2.575	1.391
1143	0.868	1.216	1.385		1143	0.868	1.216	1.385																	2537	1.356	1.998	1.391
1144	0.917	1.256	1.132		1144	0.917	1.256	1.132																	2538	1.33	2.265	1.274
1145	0.984	1.355	1.153		1145	0.984	1.355	1.153																	2539	1.425	2.741	1.444
1146	1.089	1.4	1.251		1146	1.089	1.4	1.251																	2540	1.418	2.333	1.56
1147	1.215	1.618	1.5		1147	1.215	1.618	1.5																	2541	1.615	2.517	1.585
1148	1.165	1.719	1.532		1148	1.165	1.719	1.532																	2542	1.841	3.087	1.909
1149	1.208	1.717	1.544		1149	1.208	1.717	1.544																	2543	2.046	3.147	2.185
1150	1.272	1.953	1.285		1150	1.272	1.953	1.285																	2544	2.354	3.014	1.795
1151	1.178	1.654	1.471		1151	1.178	1.654	1.471																	2545	2.798	2.89	1.855
1152	0.977	1.311	1.75		1152	0.977	1.311	1.75																	2546	2.862	2.718	2.017
1153	1.062	1.234	1.717		1153	1.062	1.234	1.717																	2547	2.402	2.08	1.521
1154	1.18	1.294	1.543		1154	1.18	1.294	1.543																	2548	3.528	2.324	1.442
1155	1.232	1.284	1.456		1155	1.232	1.284	1.456																	2549	3.366	2.421	1.068
1156	1.438	1.549	1.612		1156	1.438	1.549	1.612																	2550	2.364	1.727	1.044
1157	1.498	1.593	1.727		1157	1.498	1.593	1.727																	2551	2.638	2.377	1.142
1158	1.404	1.382	1.341		1158	1.404	1.382	1.341																	2552	2.458	2.845	0.986
1159	1.51	1.564	1.502		1159	1.51	1.564	1.502																	2553	1.892	2.042	0.902
1160	1.757	1.88	1.769		1160	1.757	1.88	1.769																	2554	2.356	2.262	0.97
1161	1.829	1.81	1.533		1161	1.829	1.81	1.533																	2555	2.369	2.538	0.9
1162	1.764	1.664	1.485		1162	1.764	1.664	1.485																	2556	2.12	2.787	0.911
1163	2.018	2.06	1.843		1163	2.018	2.06	1.843																	2557	2.873	3.012	0.956
1164	2.175	2.178	1.902		1164	2.175	2.178	1.902																	2558	2.934	2.978	0.909
1165	1.83	1.817	1.852		1165	1.83	1.817	1.852																	2559	2.035	2.942	0.892
1166	1.591	1.55	1.593		1166	1.591	1.55	1.593																	2560	2.982	2.728	1.011
1167	1.623	1.529	1.632		1167	1.623	1.529	1.632																	2561	3.693	2.97	1.472
1168	1.405	1.291	1.384		1168	1.405	1.291	1.384																	2562	2.756	3.244	1.394
1169	1.172	1.16	1.23		1169	1.172	1.16	1.23																	2563	3.018	2.763	1.266
1170	1.093	1.072	1.137		1170	1.093	1.072	1.137																	2564	3.786	2.33	1.236
1171	0.978	0.903	1.054		1171	0.978	0.903	1.054																	2565	4.408	3.016	1.245
1172	0.873	0.824	0.951		1172	0.873	0.824	0.951																	2566	2.61	3.123	1.145
1173	0.817	0.832	0.784		1173	0.817	0.832	0.784																	2567	1.967	2.335	1.158
1174	0.916	0.884	0.721		1174	0.916	0.884	0.721																	2568	2.595	2.071	0.974
1175	0.932	0.885	0.772		1175	0.932	0.885	0.772																	2569	1.445	2.337	0.926
1176	1.032	1.106	0.917		1176	1.032	1.106	0.917																	2570	2.028	1.613	0.971
1177	1.19	1.299	1.095		1177	1.19	1.299	1.095																	2571	2.132	1.232	1.062
1178	1.261	1.255	1.093		1178	1.261	1.255	1.093																	2572	2.086	1.539	1.085
1179	0.959	1.122	0.845		1179	0.959	1.122	0.845																	2573	1.276	1.168	0.947
1180	1.238	1.246	0.965		1180	1.238	1.246	0.965																	2574	1.1	1.789	0.891
1181	1.186	1.31	1.133		1181	1.186	1.31	1.133																	2575	1.084	1.991	1.203
1182	1.795	1.285	1.035		1182	1.795	1.285	1.035																	2576	1.124	1.83	1.033
1183	1.644	1.23	0.999		1183	1.644	1.23	0.999																	2577	1.1	1.519	0.723
1184	1.729	1.362	1.069		1184	1.729	1.362	1.069																	2578	1.075	1.497	0.791
1185	1.366	1.238	1.036		1185	1.366	1.238	1.036																	2579	1.06	1.462	0.759
1186	1.481	1.343	1.156		1186	1.481	1.343	1.156																	2580	1.19	1.404	0.942
1187	1.525	1.329	1.215		1187	1.525	1.329	1.215																	2581	1.191	1.091	1.031
1188	1.6	1.337	1.375		1188	1.6	1.337	1.375																	2582	1.155	1.153	0.991
1189	1.373	1.315	1.323		1189	1.373	1.315	1.323																	2583	1.248	1.259	0.986
1190	1.326	1.392	1.235		1190	1.326	1.392	1.235																	2584	1.295	1.422	1.209
1191	1.579	1.494	1.346		1191	1.579	1.494	1.346																	2585	1.179	1.53	1.168
1192	1.587	1.548	1.485		1192	1.587	1.548	1.485																	2586	1.018	1.423	0.938
1193	1.484	1.547	1.407		1193	1.484	1.547	1.407																	2587	1.055	1.358	0.966
1194	1.342	1.4	1.397		1194	1.342	1.4	1.397																	2588	1.118	1.579	1.146
1195	1.147	1.299	1.256		1195	1.147	1.299	1.256																	2589	1.098	2.052	1.578
1196	1.044	1.132	1.115		1196	1.044	1.132	1.115																	2590	1.037	1.364	1.033
1197	0.987	1.033	1.106		1197	0.987	1.033	1.106																	2591	1.074	1.262	1.046
1198	0.869	0.936	0.984		1198	0.869	0.936	0.984																	2592	1.083	1.48	0.871
1199	0.866	0.898	0.959		1199	0.866	0.898	0.959																	2593	1.092	1.62	0.879
1200	1.174	0.921	0.927		1200	1.174	0.921	0.927																	2594	1.117	1.512	0.876
1201	0.812	0.936	0.812		1201	0.812	0.936	0.812																	2595	1.154	1.475	0.815
1202	0.763	1.021	0.859		1202	0.763	1.021	0.859																	2596	1.231	1.491	0.811
1203	0.938	0.993	1.184		1203	0.938	0.993	1.184																	2597	1.403	1.533	0.875
1204	0.877	1.041	1.182		1204	0.877	1.041	1.182																	2598	1.589	1.566	0.902
1205	0.867	1.074	1.171		1205	0.867	1.074	1.171																	2599	1.419	1.593	0.883
1206	1.041	1.123	1.248		1206	1.041	1.123	1.248																	2600	1.517	1.677	0.927
1207	0.979	1.234	1.384		1207	0.979	1.234	1.384																	2601	1.514	1.642	0.942
1208	1.085	1.358	1.316		1208	1.085	1.358	1.316																	2602	1.38	1.416	1.14
1209	1.224	1.574	1.375		1209	1.224	1.574	1.375																	2603	1.249	1.445	0.996
1210	1.205	1.496	1.422		1210	1.205	1.496	1.422																	2604	1.44	1.765	0.965
1211	1.204	1.344	1.435		1211	1.204	1.344	1.435																	2605	1.396	1.771	1.124
1212	1.316	1.293	1.474		1212	1.316	1.293	1.474																	2606	1.259	2.016	0.974
1213	1.335	1.286	1.556		1213	1.335	1.286	1.556																	2607	1.426	2.296	1.087
1214	1.343	1.433	1.745		1214	1.343	1.433	1.745																	2608	1.863	2.598	1.253
1215	1.604	1.66	2.117		1215	1.604	1.66	2.117																	2609	2.006	3.501	1.835
1216	1.645	1.558	2.085		1216	1.645	1.558	2.085																	2610	1.869	3.845	2.416
1217	1.447	1.387	1.622		1217	1.447	1.387	1.622																	2611	1.757	3.446	2.394
1218	1.358	1.232	1.398		1218	1.358	1.232	1.398																	2612	1.666	2.428	3.386
1219	1.182	1.113	1.249		1219	1.182	1.113	1.249																	2613	1.518	2.417	2.229
1220	1.238	1.139	1.195		1220	1.238	1.139	1.195																	2614	1.45	2.134	1.971
1221	1.057	1.013	1.026		1221	1.057	1.013	1.026																	2615	1.616	2.185	1.798
1222	1.057	1.011	1.06		1222	1.057	1.011	1.06																	SUM	2973.72	2949.74	2732.77
1223	1.166	0.978	1.022		1223	1.166	0.978	1.022																	AVG	2.43348	2.41386	2.23631
1224	1.295	1.092	1.146		1224	1.295	1.092	1.146																	STD	1.29892	1.20933	1.38111
1225	1.6	1.163	1.199		1225	1.6	1.163	1.199
1226	2.12	1.338	1.508		1226	2.12	1.338	1.508
1227	1.678	1.189	1.314		1227	1.678	1.189	1.314
1228	2.087	1.474	1.599		1228	2.087	1.474	1.599
1229	1.807	1.396	1.492		1229	1.807	1.396	1.492
1230	2.012	1.566	1.834		1230	2.012	1.566	1.834
1231	2.132	1.947	2.124		1231	2.132	1.947	2.124
1232	2.577	2.138	2.283		1232	2.577	2.138	2.283
1233	2.88	2.297	2.398		1233	2.88	2.297	2.398
1234	3.023	2.421	2.463		1234	3.023	2.421	2.463
1235	2.562	2.13	2.201		1235	2.562	2.13	2.201
1236	2.301	1.982	2.032		1236	2.301	1.982	2.032
1237	2.573	2.045	2.206		1237	2.573	2.045	2.206
1238	2.45	2.077	2.187		1238	2.45	2.077	2.187
1239	2.077	1.997	1.958		1239	2.077	1.997	1.958
1240	2.249	1.975	1.987		1240	2.249	1.975	1.987
1241	2.358	2.003	2.012		1241	2.358	2.003	2.012
1242	2.064	1.892	1.865		1242	2.064	1.892	1.865
1243	1.985	1.772	1.849		1243	1.985	1.772	1.849
1244	2.232	1.834	1.972		1244	2.232	1.834	1.972
1245	2.176	1.845	1.936		1245	2.176	1.845	1.936
1246	1.919	1.627	1.714		1246	1.919	1.627	1.714
1247	2.017	1.755	1.83		1247	2.017	1.755	1.83
1248	2.079	1.919	1.949		1248	2.079	1.919	1.949
1249	1.878	1.755	1.717		1249	1.878	1.755	1.717
1250	1.762	1.572	1.563		1250	1.762	1.572	1.563
1251	1.926	1.707	1.706		1251	1.926	1.707	1.706
1252	1.929	1.768	1.702		1252	1.929	1.768	1.702
1253	1.744	1.593	1.473		1253	1.744	1.593	1.473
1254	1.762	1.598	1.46		1254	1.762	1.598	1.46
1255	1.943	1.748	1.65		1255	1.943	1.748	1.65
1256	1.903	1.669	1.584		1256	1.903	1.669	1.584
1257	1.805	1.525	1.376		1257	1.805	1.525	1.376
1258	1.929	1.64	1.539		1258	1.929	1.64	1.539
1259	1.907	1.722	1.596		1259	1.907	1.722	1.596
1260	1.718	1.488	1.332		1260	1.718	1.488	1.332
1261	1.547	1.372	1.203		1261	1.547	1.372	1.203
1262	1.533	1.475	1.357		1262	1.533	1.475	1.357
1263	1.544	1.484	1.336		1263	1.544	1.484	1.336
1264	1.47	1.408	1.327		1264	1.47	1.408	1.327
1265	1.509	1.401	1.375		1265	1.509	1.401	1.375
1266	1.583	1.41	1.375		1266	1.583	1.41	1.375
1267	1.533	1.272	1.289		1267	1.533	1.272	1.289
1268	1.918	1.632	1.813		1268	1.918	1.632	1.813
1269	1.545	1.237	1.242		1269	1.545	1.237	1.242
1270	1.537	1.279	1.224		1270	1.537	1.279	1.224
1271	1.721	1.41	1.412		1271	1.721	1.41	1.412
1272	1.795	1.439	1.381		1272	1.795	1.439	1.381
1273	1.64	1.391	1.203		1273	1.64	1.391	1.203
1274	1.602	1.417	1.205		1274	1.602	1.417	1.205
1275	1.449	1.296	1.098		1275	1.449	1.296	1.098
1276	1.322	1.231	1.066		1276	1.322	1.231	1.066
1277	1.231	1.209	0.991		1277	1.231	1.209	0.991
1278	1.197	1.107	0.974		1278	1.197	1.107	0.974
1279	1.167	1.164	1.05		1279	1.167	1.164	1.05
1280	1.244	1.24	1.153		1280	1.244	1.24	1.153
1281	1.306	1.322	1.422		1281	1.306	1.322	1.422
1282	1.345	1.602	1.512		1282	1.345	1.602	1.512
1283	1.288	1.421	1.488		1283	1.288	1.421	1.488
1284	1.088	1.33	1.626		1284	1.088	1.33	1.626
1285	0.958	1.262	1.378		1285	0.958	1.262	1.378
1286	1.002	1.194	1.258		1286	1.002	1.194	1.258
1287	1.017	1.116	1.441		1287	1.017	1.116	1.441
1288	1.088	1.144	1.412		1288	1.088	1.144	1.412
1289	1.456	1.108	1.401		1289	1.456	1.108	1.401
1290	1.504	1.11	1.44		1290	1.504	1.11	1.44
1291	1.197	1.167	1.261		1291	1.197	1.167	1.261
1292	1.18	1.169	1.248		1292	1.18	1.169	1.248
1293	1.711	1.08	1.295		1293	1.711	1.08	1.295
1294	2.194	1.027	1.113		1294	2.194	1.027	1.113
1295	2.467	1.115	0.967		1295	2.467	1.115	0.967
1296	2.09	1.331	1.12		1296	2.09	1.331	1.12
1297	2.103	1.354	1.242		1297	2.103	1.354	1.242
1298	2.165	1.314	1.239		1298	2.165	1.314	1.239
1299	1.893	1.406	1.436		1299	1.893	1.406	1.436
1300	1.677	1.539	1.357		1300	1.677	1.539	1.357
1301	1.928	1.664	1.791		1301	1.928	1.664	1.791
1302	1.605	1.479	2.589		1302	1.605	1.479	2.589
1303	1.447	1.344	2.29		1303	1.447	1.344	2.29
1304	1.623	1.608	2.152		1304	1.623	1.608	2.152
1305	1.62	1.57	1.829		1305	1.62	1.57	1.829
1306	1.358	1.321	1.637		1306	1.358	1.321	1.637
1307	1.319	1.359	1.338		1307	1.319	1.359	1.338
1308	1.245	1.536	1.191		1308	1.245	1.536	1.191
1309	1.34	1.365	1.086		1309	1.34	1.365	1.086
1310	1.338	1.26	1.061		1310	1.338	1.26	1.061
1311	1.337	1.287	1.213		1311	1.337	1.287	1.213
1312	1.315	1.292	1.16		1312	1.315	1.292	1.16
1313	1.372	1.308	1.204		1313	1.372	1.308	1.204
1314	1.489	1.349	1.241		1314	1.489	1.349	1.241
1315	1.605	1.372	1.305		1315	1.605	1.372	1.305
1316	1.806	1.688	1.49		1316	1.806	1.688	1.49
1317	1.963	1.973	1.577		1317	1.963	1.973	1.577
1318	1.859	2.048	1.445		1318	1.859	2.048	1.445
1319	1.846	2.271	1.542		1319	1.846	2.271	1.542
1320	1.752	2.374	1.501		1320	1.752	2.374	1.501
1321	1.683	2.008	1.452		1321	1.683	2.008	1.452
1322	1.802	1.819	1.591		1322	1.802	1.819	1.591
1323	1.923	2	1.667		1323	1.923	2	1.667
1324	1.931	2.167	1.638		1324	1.931	2.167	1.638
1325	1.995	2.01	1.7		1325	1.995	2.01	1.7
1326	2.201	2.111	1.854		1326	2.201	2.111	1.854
1327	2.238	2.313	1.875		1327	2.238	2.313	1.875
1328	2.291	2.381	1.877		1328	2.291	2.381	1.877
1329	2.493	2.443	2.051		1329	2.493	2.443	2.051
1330	2.534	2.8	2.208		1330	2.534	2.8	2.208
1331	2.471	2.921	2.215		1331	2.471	2.921	2.215
1332	2.433	2.522	2.13		1332	2.433	2.522	2.13
1333	2.561	2.403	2.319		1333	2.561	2.403	2.319
1334	2.443	2.279	2.296		1334	2.443	2.279	2.296
1335	2.536	2.152	2.402		1335	2.536	2.152	2.402
1336	2.388	2.092	2.211		1336	2.388	2.092	2.211
1337	2.103	1.923	1.81		1337	2.103	1.923	1.81
1338	2.054	1.795	1.663		1338	2.054	1.795	1.663
1339	2.093	1.76	1.573		1339	2.093	1.76	1.573
1340	1.974	1.698	1.591		1340	1.974	1.698	1.591
1341	1.822	1.599	1.527		1341	1.822	1.599	1.527
1342	1.798	1.563	1.432		1342	1.798	1.563	1.432
1343	1.864	1.661	1.406		1343	1.864	1.661	1.406
1344	1.719	1.521	1.374		1344	1.719	1.521	1.374
1345	1.514	1.401	1.242		1345	1.514	1.401	1.242
1346	1.539	1.473	1.184		1346	1.539	1.473	1.184
1347	1.68	1.525	1.313		1347	1.68	1.525	1.313
1348	1.449	1.342	1.181		1348	1.449	1.342	1.181
1349	1.298	1.421	0.997		1349	1.298	1.421	0.997
1350	1.375	1.637	1.356		1350	1.375	1.637	1.356
1351	1.359	1.516	1.29		1351	1.359	1.516	1.29
1352	1.203	1.446	1.005		1352	1.203	1.446	1.005
1353	1.206	1.983	1.405		1353	1.206	1.983	1.405
1354	1.201	1.781	1.326		1354	1.201	1.781	1.326
1355	1.394	2.472	1.865		1355	1.394	2.472	1.865
1356	1.565	3.012	1.956		1356	1.565	3.012	1.956
1357	1.525	3.258	2.319		1357	1.525	3.258	2.319
1358	1.697	2.861	1.923		1358	1.697	2.861	1.923
1359	1.887	2.634	1.494		1359	1.887	2.634	1.494
1360	1.874	3.253	1.629		1360	1.874	3.253	1.629
1361	2.036	3.182	1.764		1361	2.036	3.182	1.764
1362	1.84	2.37	1.445		1362	1.84	2.37	1.445
1363	1.631	2.29	1.43		1363	1.631	2.29	1.43
1364	1.96	2.74	1.444		1364	1.96	2.74	1.444
1365	2.007	2.376	1.498		1365	2.007	2.376	1.498
1366	1.782	2.212	1.535		1366	1.782	2.212	1.535
1367	1.419	2.072	1.352		1367	1.419	2.072	1.352
1368	1.62	2.34	1.479		1368	1.62	2.34	1.479
1369	1.874	2.664	1.484		1369	1.874	2.664	1.484
1370	1.652	2.836	1.311		1370	1.652	2.836	1.311
1371	1.444	3.363	1.153		1371	1.444	3.363	1.153
1372	2.338	4.994	1.458		1372	2.338	4.994	1.458
1373	1.818	5.413	1.703		1373	1.818	5.413	1.703
1374	1.357	4.905	1.313		1374	1.357	4.905	1.313
1375	1.374	4.437	1.239		1375	1.374	4.437	1.239
1376	1.169	3.512	1.135		1376	1.169	3.512	1.135
1377	0.981	3.29	0.993		1377	0.981	3.29	0.993
1378	1.032	3.34	0.998		1378	1.032	3.34	0.998
1379	1.008	3.867	0.983		1379	1.008	3.867	0.983
1380	1.207	3.563	1.043		1380	1.207	3.563	1.043
1381	1.354	3.448	0.993		1381	1.354	3.448	0.993
1382	1.308	3.127	0.994		1382	1.308	3.127	0.994
1383	1.452	3.982	1.16		1383	1.452	3.982	1.16
1384	1.749	3.603	1.223		1384	1.749	3.603	1.223
1385	1.635	3.111	1.768		1385	1.635	3.111	1.768
1386	1.686	3.838	2.647		1386	1.686	3.838	2.647
1387	1.41	3.783	2.902		1387	1.41	3.783	2.902
1388	2.061	3.985	3.201		1388	2.061	3.985	3.201
1389	2.532	4.683	3.544		1389	2.532	4.683	3.544
1390	3.263	4.413	4.556		1390	3.263	4.413	4.556
1391	3.991	5.724	6.127		1391	3.991	5.724	6.127
1392	5.509	7.245	7.533		1392	5.509	7.245	7.533
1393	5.704	7.319	9.109		1393	5.704	7.319	9.109
1394	1.794	2.128	4.355		SUM	2449.51	2715.47	2329.8
1395	1.568	1.903	1.622		AVG	1.75718	1.94797	1.6713
1396	1.698	1.529	1.165		STD	1.33203	1.33212	1.12591
1397	1.664	1.512	0.964
1398	1.826	1.369	1.047
1399	1.553	1.342	1.18
1400	2.207	1.397	1.118
1401	2.262	1.11	0.98
1402	2.342	1.111	1.103
1403	3.181	0.982	1.195
1404	2.944	1.05	1.311
1405	2.853	1.451	1.088
1406	3.605	1.338	0.982
1407	3.079	1.503	1.039
1408	2.114	1.58	1.087
1409	2.023	1.475	1.129
1410	1.652	1.489	1.037
1411	1.621	1.443	0.983
1412	1.569	1.342	1.039
1413	1.704	1.434	1.26
1414	2.014	1.653	1.224
1415	1.92	1.628	1.315
1416	1.858	1.533	1.177
1417	1.584	1.5	1.524
1418	1.832	1.802	1.42
1419	1.453	1.746	1.512
1420	1.769	2.192	1.58
1421	2.616	1.882	1.662
1422	3.052	2.36	2.255
1423	3.229	2.192	2.38
1424	2.678	1.924	2.143
1425	3.258	1.597	1.747
1426	3.123	1.598	1.452
1427	3.54	1.574	1.214
1428	3.71	1.639	1.275
1429	4.262	1.851	1.584
1430	4.297	1.992	1.348
1431	2.831	2.114	1.456
1432	2.516	2.106	1.439
1433	2.619	2.093	1.865
1434	4.226	2.019	2.4
1435	4.19	2.705	2.679
1436	5.45	2.816	3.141
1437	6.667	3.123	3.75
1438	7.474	3.274	3.186
1439	6.029	2.779	2.496
1440	4.574	3.124	2.237
1441	5.026	2.776	1.839
1442	3.807	2.171	2.413
1443	3.297	2.23	3.676
1444	4.228	2.175	3.016
1445	3.807	2.017	3.148
1446	3.044	1.987	1.944
1447	3.396	2.288	2.214
1448	3.916	2.242	2.955
1449	4.43	2.02	2.774
1450	4.145	2.722	3.92
1451	3.358	3.482	3.234
1452	3.582	2.489	2.667
1453	3.272	2.462	2.601
1454	3.039	1.981	2.525
1455	2.418	2.26	2.763
1456	2.354	1.971	1.949
1457	2.325	1.516	2.192
1458	2.255	1.685	1.952
1459	2.424	1.301	1.63
1460	2.445	1.041	1.41
1461	2.397	1.018	1.28
1462	2.728	0.984	1.333
1463	2.77	1.108	1.55
1464	2.139	1.082	1.539
1465	1.824	1.13	1.705
1466	2.445	1.181	1.719
1467	2.543	1.487	2.224
1468	3.18	1.557	2.246
1469	3.506	1.426	2.132
1470	4.639	1.359	2.637
1471	6.17	1.467	3.138
1472	6.748	1.6	3.711
1473	5.762	1.654	3.362
1474	3.851	1.986	2.506
1475	4.617	1.664	2.557
1476	3.821	1.407	2.369
1477	3.691	1.643	2.435
1478	4.298	1.811	2.594
1479	3.73	1.771	2.785
1480	3.404	1.662	2.603
1481	3.449	2.081	3.501
1482	3.349	2.012	3.998
1483	3.832	2.438	4.437
1484	3.331	2.043	4.017
1485	3.205	1.891	4.424
1486	3.007	1.925	3.109
1487	2.359	2.037	3.052
1488	2.379	1.926	3.177
1489	2.839	2.178	2.741
1490	2.817	1.785	2.519
1491	2.89	1.57	2.31
1492	2.583	1.642	2.323
1493	2.94	1.849	2.135
1494	3.237	2.296	2.4
1495	3.672	2.299	2.607
1496	4.261	2.77	3.199
1497	3.964	4.542	3.555
1498	4.421	4.954	3.55
1499	4.963	3.799	3.566
1500	4.71	3.277	3.539
1501	4.126	3.701	3.063
1502	3.178	2.766	2.957
1503	2.59	1.759	2.674
1504	2.297	1.37	2.236
1505	1.978	1.167	1.951
1506	2.213	1.277	1.642
1507	1.713	1.317	1.476
1508	1.728	1.405	1.642
1509	2.062	1.631	1.566
1510	1.766	1.639	1.322
1511	1.494	1.515	1.32
1512	1.614	1.59	1.638
1513	1.454	1.819	1.594
1514	1.437	2.078	1.97
1515	1.551	2.073	2.427
1516	1.522	2.042	2.091
1517	1.497	2.267	2.529
1518	1.765	2.516	3.06
1519	1.87	2.237	2.836
1520	1.54	1.923	3.075
1521	1.408	1.797	3.594
1522	1.583	1.876	3.475
1523	1.593	1.533	3.522
1524	1.275	1.573	3.511
1525	1.24	1.838	2.608
1526	1.33	1.936	2.628
1527	1.391	1.768	2.284
1528	1.223	1.761	2.196
1529	1.144	1.772	2.031
1530	0.965	1.459	1.669
1531	0.886	1.163	1.307
1532	1.075	1.229	1.246
1533	1.239	1.125	1.039
1534	1.219	0.987	1.05
1535	1.36	0.87	1.013
1536	1.337	0.865	1.123
1537	1.639	0.998	1.07
1538	1.692	0.984	1.266
1539	1.602	1.032	1.454
1540	1.327	1.09	1.5
1541	1.399	1.242	1.805
1542	1.407	1.579	2.076
1543	1.536	1.208	2.484
1544	1.604	1.147	1.798
1545	1.261	0.993	2.574
1546	0.938	0.889	1.984
1547	1.15	0.896	1.171
1548	0.879	0.897	1.192
1549	0.912	0.942	1.409
1550	0.988	1.053	1.472
1551	1.053	1.098	1.732
1552	0.928	1.21	1.84
1553	0.918	1.486	1.562
1554	1.042	1.377	1.903
1555	1.222	1.743	2.315
1556	1.379	1.709	2.017
1557	1.173	1.431	2.346
1558	0.816	1.288	1.987
1559	0.815	1.013	1.501
1560	0.801	0.994	1.762
1561	0.842	0.909	0.985
1562	1.012	0.89	0.835
1563	1.924	1.25	0.782
1564	2.105	1.07	0.814
1565	2.288	1.512	0.875
1566	1.736	1.478	1.099
1567	1.898	1.853	1.155
1568	1.713	1.501	0.895
1569	1.43	1.478	1.001
1570	1.625	1.683	1.053
1571	1.847	1.52	1.09
1572	2.599	2.119	1.318
1573	2.642	2.438	1.425
1574	2.242	2.395	1.485
1575	1.989	3.005	1.878
1576	1.713	2.246	1.643
1577	1.761	2.23	1.924
1578	1.924	2.445	2.34
1579	1.877	3.458	2.373
1580	1.987	2.805	3.074
1581	1.661	2.732	4.011
1582	1.9	2.747	5.252
1583	1.885	2.307	3.811
1584	1.972	1.64	2.207
1585	1.925	1.481	1.597
1586	1.771	1.511	1.321
1587	1.782	1.379	1.262
1588	2.011	1.345	1.218
1589	2.214	1.226	1.23
1590	1.842	1.265	1.218
1591	1.85	1.172	1.448
1592	2.095	1.254	1.596
1593	3.059	1.18	1.978
1594	3.157	1.169	1.632
1595	2.743	1.172	1.202
1596	2.71	1.137	1.067
1597	2.316	1.282	1.063
1598	2.097	1.314	0.995
1599	2.107	1.339	1.273
1600	1.89	1.372	1.277
1601	1.75	1.437	1.383
1602	1.595	1.354	1.206
1603	1.473	1.429	1.246
1604	1.777	1.465	1.339
1605	2.279	1.655	1.411
1606	2.155	1.617	0.997
1607	2.112	1.12	0.868
1608	2.288	1.105	0.869
1609	2.28	1.191	0.938
1610	2.339	1.241	1.103
1611	2.307	1.3	1.304
1612	2.327	1.188	1.302
1613	2.396	1.207	1.623
1614	2.467	1.651	1.575
1615	2.903	1.532	1.675
1616	3.108	1.62	1.949
1617	3.515	1.422	2.245
1618	3.559	1.464	1.769
1619	3.699	1.4	1.782
1620	3.58	1.433	2.047
1621	3.07	1.369	2.307
1622	2.682	1.513	2.329
1623	3.054	1.648	2.508
1624	2.932	1.807	2.888
1625	2.993	2.191	3.39
1626	3.638	2.426	3.197
1627	3.793	2.583	3.175
1628	3.361	2.652	3.392
1629	3.872	3.149	4.346
1630	4.666	3.515	5.087
1631	4.477	3.646	4.757
1632	4.198	3.846	4.697
1633	5.14	4.486	6.103
1634	5.656	4.741	6.448
1635	5.148	4.889	5.57
1636	5.203	5.47	6.209
1637	6.482	6.389	7.374
1638	6.516	6.425	6.989
1639	5.606	6.071	6.205
1640	5.824	6.839	7.141
1641	4.85	6.131	6.585
1642	4.144	5.181	5.949
1643	3.743	4.279	4.945
1644	3.357	4.36	5.704
1645	3.574	4.119	5.514
1646	4.019	3.402	4.994
1647	3.551	2.812	5.272
1648	4.498	2.676	5.163
1649	4.433	2.887	4.903
1650	3.536	2.446	6.868
1651	3.644	2.499	7.208
1652	4.063	2.804	5.691
1653	3.815	2.726	5.886
1654	3.336	2.496	7.24
1655	3.677	3.106	7.233
1656	3.909	3.49	5.859
1657	3.387	3.423	6.084
1658	3.232	3.529	7.502
1659	3.955	3.876	7.744
1660	3.957	4.092	7.004
1661	3.333	4.101	7.236
1662	3.812	4.867	8.893
1663	4.884	5.318	9.014
1664	4.795	5.24	7.902
1665	5.739	6.433	8.543
1666	6.951	7.306	7.414
1667	6.804	6.749	7.932
1668	6.83	6.096	7.668
1669	6.685	5.893	7.098
1670	6.243	5.661	7.366
1671	6.781	5.73	7.092
1672	6.686	5.666	7.34
1673	6.711	5.578	6.909
1674	6.113	4.942	6.107
1675	6.903	5.308	5.914
1676	6.675	5.04	5.475
1677	5.506	4.393	4.22
1678	5.412	4.864	4.723
1679	6.506	5.451	5.777
1680	7.077	5.979	6.432
1681	6.472	5.874	6.179
1682	6.481	5.64	6.362
1683	5.906	5.41	5.768
1684	6.214	5.482	5.99
1685	5.359	5.175	5.292
1686	5.903	5.376	5.46
1687	5.342	4.863	5.278
1688	5.812	4.848	5.365
1689	5.039	4.531	5.36
1690	5.118	4.802	5.021
1691	4.79	4.59	4.33
1692	4.466	3.699	4.452
1693	4.831	3.886	4.18
1694	4.855	4.389	4.429
1695	5.009	4.035	4.276
1696	4.668	3.248	3.921
1697	4.027	3.094	3.453
1698	4.015	3.395	4.623
1699	4.562	3.061	4.667
1700	4.3	2.39	3.294
1701	4.153	3.093	2.935
1702	4.282	3.142	3.41
1703	4.088	2.37	2.795
1704	3.922	2.111	1.758
1705	3.899	2.161	2.145
1706	3.479	1.835	1.917
1707	3.029	1.792	1.909
1708	3.298	1.822	2.686
1709	3.192	1.853	2.639
1710	2.969	1.729	2.144
1711	3.498	2.021	3.13
1712	4.027	2.386	3.641
1713	4.075	2.585	3.522
1714	3.946	2.396	3.639
1715	4.613	2.46	3.579
1716	4.054	2.266	3.51
1717	4.223	2.375	2.885
1718	3.787	2.22	2.456
1719	4.121	2.63	2.709
1720	2.904	2.351	2.498
1721	2.615	1.904	1.801
1722	3.467	2.117	2.039
1723	3.078	1.877	1.667
1724	2.044	1.583	1.432
1725	1.766	1.51	1.536
1726	1.753	1.427	1.496
1727	1.733	1.371	1.152
1728	1.912	1.335	1.062
1729	2.134	1.28	1.725
1730	2.296	1.338	1.466
1731	2.36	1.346	2.186
1732	2.516	1.539	2.819
1733	2.459	1.463	3.256
1734	2.368	1.633	3.939
1735	2.507	1.75	3.913
1736	2.221	1.783	3.02
1737	2.161	2.048	3.346
1738	2.345	2.257	4.275
1739	2.232	2.128	3.443
1740	2.121	2.09	3.331
1741	2.199	2.409	4.614
1742	2.205	2.672	4.485
1743	1.983	2.698	4.977
1744	2.104	2.617	5.881
1745	2.749	2.869	4.366
1746	3.26	3.461	4.666
1747	2.881	2.91	3.927
1748	3.521	2.911	3.768
1749	4.593	2.48	3.356
1750	4.096	3.035	3.035
1751	3.691	2.789	3.068
1752	3.233	3.309	4.042
1753	3.074	3.108	3.315
1754	2.561	2.824	3.03
1755	2.13	2.121	1.797
1756	2.182	2.748	1.503
1757	2.167	2.179	1.49
1758	1.863	1.835	1.14
1759	2.404	1.461	0.934
1760	2.637	1.327	1.401
1761	1.935	1.446	1.791
1762	1.368	1.452	1.667
1763	1.404	1.362	1.339
1764	1.471	1.361	1.203
1765	1.503	1.743	1.401
1766	1.581	1.836	1.089
1767	1.676	1.529	0.968
1768	1.911	1.979	0.884
1769	2.015	1.574	1.003
1770	2.034	1.251	1.028
1771	2.39	1.855	1.08
1772	1.626	2.232	1.126
1773	1.549	2.534	1.712
1774	1.954	1.84	2.03
1775	1.769	1.571	1.578
1776	2.041	1.505	1.584
1777	1.958	1.597	1.325
1778	1.761	1.728	1.505
1779	1.835	1.941	1.239
1780	1.728	1.883	1.387
1781	1.482	1.822	1.713
1782	1.638	2.339	2.11
1783	1.772	3.045	2.65
1784	1.766	2.647	3.489
1785	1.796	2.286	3.447
1786	1.662	2.185	3.017
1787	1.697	2.206	2.504
1788	1.877	3.18	2.693
1789	1.882	3.122	2.559
1790	1.808	2.93	2.39
1791	1.727	2.502	2.027
1792	1.844	2.278	2.149
1793	1.792	1.981	2.15
1794	2.033	1.885	2.225
1795	2.006	1.99	2.513
1796	2.421	2.301	2.957
1797	2.505	2.535	3.151
1798	2.938	3.158	3.055
1799	2.51	2.92	3.039
1800	2.129	2.395	2.54
1801	1.895	2.364	2.627
1802	1.835	2.528	2.522
1803	1.689	2.439	2.128
1804	1.675	2.954	2.217
1805	1.844	3.474	2.566
1806	1.894	4.267	2.765
1807	1.777	4.564	2.718
1808	1.595	3.473	2.344
1809	1.485	2.605	2.224
1810	1.467	2.445	2.118
1811	1.485	1.975	1.694
1812	1.475	1.961	1.54
1813	1.514	1.742	1.444
1814	1.292	1.761	1.395
1815	1.276	1.535	1.97
1816	1.377	1.297	1.259
1817	1.373	1.227	1.272
1818	1.561	1.286	1.458
1819	1.761	1.49	1.792
1820	1.945	1.723	1.893
1821	1.956	1.989	2.022
1822	2.152	1.88	1.961
1823	2.295	2.017	1.879
1824	3.084	1.77	2.011
1825	2.272	1.666	2.05
1826	2.421	1.897	2.076
1827	2.367	2.016	2.248
1828	2.121	2.075	2.276
1829	2.156	1.907	2.214
1830	1.964	1.816	2.005
1831	2.078	2.428	1.867
1832	1.9	1.966	1.743
1833	2.11	2.482	1.958
1834	2.005	2.536	2.102
1835	2.094	3.061	2.46
1836	2.33	3.163	2.933
1837	2.71	3.459	3.348
1838	3.408	3.857	4.233
1839	3.162	3.91	5.267
1840	3.348	4.503	4.84
1841	3.741	3.65	4.662
1842	3.407	4.211	4.179
1843	3.546	3.858	3.862
1844	3.137	4.002	3.873
1845	2.681	3.882	3.407
1846	2.338	3.905	2.974
1847	2.168	3.126	3.328
1848	2.132	3.67	2.768
1849	1.875	2.939	2.441
1850	1.935	2.626	2.232
1851	1.793	2.255	2.114
1852	1.912	2.247	2.182
1853	1.855	2.258	2.514
1854	1.856	2.023	2.142
1855	2.3	2.515	2.31
1856	2.02	2.413	1.989
1857	2.033	3.534	2.402
1858	2.406	2.817	2.249
1859	2.829	2.974	2.184
1860	2.449	2.979	2.394
1861	1.762	2.069	1.804
1862	1.568	1.692	1.682
1863	1.328	1.475	1.68
1864	1.222	1.262	1.333
1865	1.171	1.236	1.427
1866	1.317	1.172	1.843
1867	1.258	1.178	1.507
1868	1.372	1.507	1.444
1869	1.43	1.851	1.737
1870	1.529	1.824	1.875
1871	1.994	1.781	2.173
1872	3.205	2.199	2.662
1873	2.781	2.308	2.719
1874	2.372	2.111	2.344
1875	2.209	2.172	2.206
1876	1.899	2.016	2.244
1877	1.732	1.82	1.785
1878	1.486	1.597	1.778
1879	1.317	1.517	1.88
1880	1.231	1.424	2.417
1881	1.17	1.657	1.676
1882	1.318	1.728	2.582
1883	1.501	2.052	2.848
1884	1.47	2.456	2.664
1885	1.708	2.805	1.845
1886	1.682	2.654	1.523
1887	1.568	2.315	1.811
1888	1.604	2.383	1.737
1889	1.479	2.793	1.754
1890	1.685	3.005	1.92
1891	1.746	3.401	2.098
1892	1.996	4.112	2.122
1893	2.557	4.336	2.331
1894	3.827	4.014	2.691
1895	6.352	4.068	2.738
1896	8.249	4.114	3.007
1897	0.627	5.169	3.24
1898	2.08	6.519	3.778
1899	5.698	8.882	8.149
1900	4.614	7.428	6.328
1901	3.726	6.833	4.222
1902	3.882	5.561	2.54
1903	3.819	6.101	2.534
1904	3.969	4.938	3.281
1905	3.969	4.729	4.835
1906	3.521	3.787	3.906
1907	2.974	3.067	3.233
1908	2.75	1.863	2.697
1909	2.394	1.516	1.701
1910	2.169	1.345	1.525
1911	1.965	1.423	1.488
1912	1.778	1.623	1.835
1913	1.393	1.78	1.531
1914	1.427	2.107	0.853
1915	1.523	1.853	0.96
1916	1.473	2.076	1.037
1917	1.421	2.342	1.022
1918	1.214	2.208	1.525
1919	1.04	2.266	1.503
1920	1.175	2.417	1.654
1921	1.247	2.536	1.427
1922	1.194	2.342	1.496
1923	1.233	1.708	1.362
1924	1.16	1.414	1.325
1925	1.058	1.357	1.231
1926	1.376	1.457	1.148
1927	1.151	1.573	1.234
1928	1.293	1.722	1.27
1929	1.192	1.749	1.224
1930	1.521	2.195	1.49
1931	1.846	2.13	1.381
1932	1.545	2.713	1.368
1933	1.488	2.689	1.581
1934	1.642	3.106	1.314
1935	2.056	3.328	1.419
1936	2.216	3.121	1.436
1937	2.183	3.298	1.569
1938	2.235	3.285	1.589
1939	2.245	3.105	1.687
1940	2.26	3.666	1.678
1941	2.5	3.646	2.163
1942	2.221	3.517	2.611
1943	2.451	3.269	2.849
1944	2.981	3.349	3.539
1945	2.443	2.705	3.088
1946	2.563	2.514	2.885
1947	1.913	1.887	2.186
1948	1.985	1.838	1.791
1949	2.304	1.704	1.195
1950	2.012	1.809	1.222
1951	1.778	1.619	1.196
1952	2.165	1.239	1.267
1953	2.551	1.46	1.826
1954	3.25	1.36	2.118
1955	2.782	1.59	2.51
1956	3.538	1.8	3.058
1957	3.807	2.738	3.217
1958	4.102	3.592	3.978
1959	3.343	4.078	4.13
1960	3.942	3.681	3.508
1961	3.772	2.691	2.886
1962	4.765	2.419	2.367
1963	4.062	2.033	2.232
1964	4.001	1.836	2.518
1965	4.2	2.102	2.31
1966	4.734	2.268	1.967
1967	5.794	2.267	2.403
1968	6.116	2.649	2.679
1969	5.306	3.131	2.53
1970	5.358	3.245	2.758
1971	5.904	2.876	2.982
1972	5.308	2.774	2.398
1973	4.002	3.27	3.522
1974	3.37	3.254	3.483
1975	3.005	2.552	4.508
1976	2.601	3.191	4.245
1977	2.567	3.335	3.858
1978	2.28	2.57	2.84
1979	2.43	1.874	2.17
1980	2.038	1.855	1.708
1981	2.195	1.688	1.734
1982	2.258	2.074	1.681
1983	2.118	2.269	1.639
1984	2.142	2.445	1.609
1985	2.225	2.39	1.488
1986	2.16	2.24	1.256
1987	1.944	2.682	1.453
1988	2.146	2.012	1.824
1989	2.529	2.191	2.15
1990	2.773	2.368	2.219
1991	2.989	2.091	2.746
1992	2.416	2.263	2.433
1993	2.634	2.248	2.024
1994	3.32	2.655	2.85
1995	3.029	2.577	3.249
1996	3.912	1.93	3.574
1997	4.893	2.217	4.374
1998	4.961	2.64	3.775
[truncated: 620 more rows]
